# Supplementary material for: Quantitative Systems Pharmacology Models of Anti‐Amyloid Treatments for Alzheimer's Disease: A Systematic Review
Source: CPT Pharmacometrics Syst Pharmacol. 2026 Mar 5;15(3):e70223. doi: 10.1002/psp4.70223 (PMC12962395; doi:10.1002/psp4.70223)
Supplement: Supplementary file 2 — Table S1: Log of all literature screened. [file PSP4-15-e70223-s003.xlsx]

## Sheet: Table S1
Log of all literature screened
Key	Title	Year	Journal	Authors	DOI	Decision	Screening stage	Reason
rayyan-61475886	In-silico modeling of the interplay between APOE4, NLRP3, and ACE2-SPIKE complex in neurodegeneration between Alzheimer and SARS-CoV: implications for understanding pathogenesis and developing therapeutic strategies	2023	J Biomol Struct Dyn	A S S, Thapliyal A, Pant K.	10.1080/07391102.2023.2252094	excluded	abstract	wrong study design
rayyan-61475887	2-Furoic piperazide derivatives as promising drug candidates of type 2 diabetes and Alzheimer's diseases: In vitro and in silico studies	2018	Comput Biol Chem	Abbasi MA, Hassan M, Ur-Rehman A, Siddiqui SZ, Hussain G, Shah SAA, Ashraf M, Shahid M, Seo SY.	10.1016/j.compbiolchem.2018.09.007	excluded	abstract	wrong study design
rayyan-61475890	Phytochemical constituents analysis in laminaria digitata for Alzheimer's disease: molecular docking and in-silico toxicity approach	2024	Commun Integr Biol	Adella Putri AD, Sembiring MH, Tuba S.	10.1080/19420889.2024.2357346	excluded	title	wrong study design
rayyan-61475891	Multi-target approach for Alzheimer's disease treatment: computational biomolecular modeling of cholinesterase enzymes with a novel 4-N-phenylaminoquinoline derivative reveal promising potentials	2021	J Biomol Struct Dyn	Adeowo FY, Ejalonibu MA, Elrashedy AA, Lawal MM, Kumalo HM.	10.1080/07391102.2020.1826129	excluded	abstract	wrong study design
rayyan-61475895	Lead Identification Through In Silico Studies: Targeting Acetylcholinesterase Enzyme Against Alzheimer's Disease	2024	Cent Nerv Syst Agents Med Chem	Agarwal D, Kumar S, Ambatwar R, Bhanwala N, Chandrakar L, Khatik GL.	10.2174/0118715249268585240107184956	excluded	title	wrong study design
rayyan-61475896	Identification of potential neuroprotective compound from Ganoderma lucidum extract targeting microtubule affinity regulation kinase 4 involved in Alzheimer's disease through molecular dynamics simulation and MMGBSA	2022	Aging Med (Milton)	Ahmad F, Singh G, Soni H, Tandon S.	10.1002/agm2.12232	excluded	title	wrong study design
rayyan-61475897	Commonalities in Biological Pathways, Genetics, and Cellular Mechanism between Alzheimer Disease and Other Neurodegenerative Diseases: An In Silico-Updated Overview	2017	Curr Alzheimer Res	Ahmad K, Baig MH, Mushtaq G, Kamal MA, Greig NH, Choi I.	10.2174/1567205014666170203141151	excluded	abstract	background article
rayyan-61475903	In Silico Analysis of Green Tea Polyphenols as Inhibitors of AChE and BChE Enzymes in Alzheimer's Disease Treatment	2016	CNS Neurol Disord Drug Targets	Ali B, Jamal QM, Shams S, Al-Wabel NA, Siddiqui MU, Alzohairy MA, Al Karaawi MA, Kesari KK, Mushtaq G, Kamal MA.	10.2174/1871527315666160321110607	excluded	abstract	wrong study design
rayyan-61475904	A novel synthetic derivative of biaryl guanidine as a potential BACE1 inhibitor, to treat Alzheimer's disease: In-silico, in-vitro and in-vivo evaluation	2022	Pak J Pharm Sci	Ali S, Hassan Bin Asad MH, Javed MA, Javed T, Al-Kharaman YM, Latif M, Mohsin S, Nawaz T, Farid Hasan SM, Iqbal J, Babak B, Hussain I.		excluded	abstract	wrong study design
rayyan-61475906	Personalized modeling of Alzheimer's disease progression estimates neurodegeneration severity from EEG recordings	2024	Alzheimers Dement (Amst)	Amato LG, Vergani AA, Lassi M, Fabbiani C, Mazzeo S, Burali R, Nacmias B, Sorbi S, Mannella R, Grippo A, Bessi V, Mazzoni A.	10.1002/dad2.12526	excluded	full-text
rayyan-61475910	Identifying natural compounds as multi-target-directed ligands against Alzheimer's disease: an in silico approach	2019	J Biomol Struct Dyn	Ambure P, Bhat J, Puzyn T, Roy K.	10.1080/07391102.2018.1456975	excluded	title	wrong study design
rayyan-61475913	Investigation of Novel Benzoxazole-Oxadiazole Derivatives as Effective Anti-Alzheimer's Agents: In Vitro and In Silico Approaches	2023	Pharmaceuticals (Basel)	Anwar S, Rehman W, Hussain R, Khan S, Alanazi MM, Alsaif NA, Khan Y, Iqbal S, Naz A, Hashmi MA.	10.3390/ph16070909	excluded	abstract	wrong study design
rayyan-61475915	Amino-7,8-dihydro-4H-chromenone derivatives as potential inhibitors of acetylcholinesterase and butyrylcholinesterase for Alzheimer's disease management; in vitro and in silico study	2024	BMC Chem	Asadipour A, Pourshojaei Y, Mansouri M, Mahdavizadeh E, Irajie C, Mottaghipisheh J, Faghih-Mirzaei E, Mahdavi M, Iraji A.	10.1186/s13065-024-01170-x	excluded	abstract	wrong study design
rayyan-61475916	Protective effects of curcumin and Ginkgo biloba extract combination on a¬†new model of Alzheimer's disease	2023	Inflammopharmacology	Assi AA, Farrag MMY, Badary DM, Allam EAH, Nicola MA.	10.1007/s10787-023-01164-6	excluded	title	animal
rayyan-61475918	Alzheimer's disease: An overview of amyloid beta dependent pathogenesis and its therapeutic implications along with in silico approaches emphasizing the role of natural products	2016	J Neurol Sci	Awasthi M, Singh S, Pandey VP, Dwivedi UN.	10.1016/j.jns.2016.01.008	excluded	abstract	background article
rayyan-61475920	Methodologies Related to Computational Models in View of Developing Anti-Alzheimer Drugs: An Overview	2019	Curr Drug Discov Technol	Baheti K, Kale M.	10.2174/1570163815666180417120833	excluded	abstract	background article
rayyan-61475921	Evaluation of selected carotenoids of Lycopersicon esculentum variants as therapeutic targets for 'Alzheimer's disease: an in silico approach	2021	BMC Mol Cell Biol	Bakare OO, Fadaka AO, Akanbi MO, Akinyede KA, Klein A, Keyster M.	10.1186/s12860-021-00386-2	excluded	abstract	wrong study design
rayyan-61475922	The value and limitations of transgenic mouse models used in drug discovery for Alzheimer's disease: an update	2012	Expert Opin Drug Discov	Bales KR.	10.1517/17460441.2012.666234	excluded	title	animal
rayyan-61475924	In Silico Identification of Novel Apolipoprotein E4 Inhibitor for Alzheimer's Disease Therapy	2019	Curr Comput Aided Drug Des	Bano S, Rasheed MA, Jamil F, Ibrahim M, Kanwal S.	10.2174/1573409914666181008164209	excluded	title	wrong study design
rayyan-61475929	Fullerenol C60(OH)16 prevents amyloid fibrillization of AŒ≤40-in vitro and in silico approach	2016	Phys Chem Chem Phys	Bednarikova Z, Huy PD, Mocanu MM, Fedunova D, Li MS, Gazova Z.	10.1039/c6cp00901h	excluded	abstract	wrong study design
rayyan-61475930	2-Mercaptobenzimidazole clubbed hydrazone for Alzheimer's therapy: In vitro, kinetic, in silico, and in vivo potentials	2022	Front Pharmacol	Begum F, Rehman NU, Khan A, Iqbal S, Paracha RZ, Uddin J, Al-Harrasi A, Lodhi MA.	10.3389/fphar.2022.946134	excluded	abstract	wrong study design
rayyan-61475932	Performance of transgenic TgTau-P301L mice in a 5-choice serial reaction time task (5-CSRTT) as a model of Alzheimer's disease	2015	Psychiatr Danub	Bharmal AV, Kent BA, Bussey TJ, Saksida LM.		excluded	title	animal
rayyan-61475935	Computational Insights into Papaveroline as an In Silico Drug Candidate for Alzheimer's Disease via Fyn Tyrosine Kinase Inhibition	2024	Mol Biotechnol	Bhat SS, Kulkarni SR, Uttarkar A, Niranjan V.	10.1007/s12033-024-01236-0	excluded	abstract	wrong study design
rayyan-61475937	In Silico Screening of Natural Compounds for Candidates 5HT6 Receptor Antagonists against Alzheimer's Disease	2022	Molecules	Bojiƒá T, Sencanski M, Perovic V, Milicevic J, Glisic S.	10.3390/molecules27092626	excluded	title	wrong study design
rayyan-61475940	Combined in Silico and in Vitro Approaches To Uncover the Oxidation and Schiff Base Reaction of Baicalein as an Inhibitor of Amyloid Protein Aggregation	2022	Chemistry	Br√°s NF, Ashirbaev SS, Zipse H.	10.1002/chem.202104240	excluded	abstract	wrong population
rayyan-61475942	Impact of early intervention and disease modification in patients with predementia Alzheimer's disease: a Markov model simulation	2011	Clinicoecon Outcomes Res	Budd D, Burns LC, Guo Z, L'italien G, Lapuerta P.	10.2147/CEOR.S22265	excluded	full-text
rayyan-61475947	Benzimidazole-Carboxamides as Potential Therapeutics for Alzheimer's Disease: Primary Analysis In Silico and In Vitro	2023	Bull Exp Biol Med	Chelusnova YV, Voronina PA, Belinskaia DA, Goncharov NV.	10.1007/s10517-023-05865-4	excluded	abstract	wrong study design
rayyan-61475950	In vivo SPECT imaging of amyloid-Œ≤ deposition with radioiodinated imidazo[1,2-a]pyridine derivative DRM106 in a mouse model of Alzheimer's disease	2015	J Nucl Med	Chen CJ, Bando K, Ashino H, Taguchi K, Shiraishi H, Shima K, Fujimoto O, Kitamura C, Matsushima S, Uchida K, Nakahara Y, Kasahara H, Minamizawa T, Jiang C, Zhang MR, Ono M, Tokunaga M, Suhara T, Higuchi M, Yamada K, Ji B.	10.2967/jnumed.114.146944	excluded	title	animal
rayyan-61475951	Interaction of Tau with G-Protein-Coupled Purinergic P2Y12 Receptor by Molecular Docking and Molecular Dynamic Simulation	2024	Methods Mol Biol	Chidambaram H, Desale SE, Chinnathambi S.	10.1007/978-1-0716-3629-9_2	excluded	title	wrong study design
rayyan-61475954	Novel Synthetic Coumarin-Chalcone Derivative (E)-3-(3-(4-(Dimethylamino)Phenyl)Acryloyl)-4-Hydroxy-2H-Chromen-2-One Activates CREB-Mediated Neuroprotection in AŒ≤ and Tau Cell Models of Alzheimer's Disease	2021	Oxid Med Cell Longev	Chiu YJ, Lin TH, Chen CM, Lin CH, Teng YS, Lin CY, Sun YC, Hsieh-Li HM, Su MT, Lee-Chen GJ, Lin W, Chang KH.	10.1155/2021/3058861	excluded	title	in vitro
rayyan-61475955	An In Silico Study for Expanding the Utility of Cannabidiol in Alzheimer's Disease Therapeutic Development	2023	Int J Mol Sci	Choi K, Lee Y, Kim C.	10.3390/ijms242116013	excluded	abstract	wrong study design
rayyan-61475961	A mathematical model of the impact of novel treatments on the A beta burden in the Alzheimer's brain, CSF and plasma	2002	Bull Math Biol	Craft DL, Wein LM, Selkoe DJ.	10.1006/bulm.2002.0304	excluded	full-text
rayyan-61475966	In silico Study of Acetylcholinesterase and Beta-secretase Inhibitors: Potential Multitarget Anti-Alzheimer's Agents	2022	Cent Nerv Syst Agents Med Chem	da Costa DC, Teixeira HRC, Silva RC, Francischini IAG, de Paula da Silva CHT, da Silva Hage-Melim LI.	10.2174/1871524922666220517110606	excluded	abstract	wrong study design
rayyan-61475967	In silico design and search for acetylcholinesterase inhibitors in Alzheimer's disease with a suitable pharmacokinetic profile and low toxicity	2011	Future Med Chem	da Silva VB, de Andrade P, Kawano DF, Morais PA, de Almeida JR, Carvalho I, Taft CA, da Silva CH.	10.4155/fmc.11.67	excluded	title	wrong study design
rayyan-61475973	Probing oligomerization of amyloid beta peptide in silico	2016	Mol Biosyst	Dorosh L, Stepanova M.	10.1039/c6mb00441e	excluded	abstract	wrong study design
rayyan-61475976	Exploring the Multitarget Activity of Wedelolactone against Alzheimer's Disease: Insights from In Silico Study	2023	ACS Omega	Du DX, Khang NHD, Tri NH, Nam PC, Thong NM.	10.1021/acsomega.2c08014	excluded	abstract	wrong study design
rayyan-61475978	Anti-Alzheimer chemical constituents of Morus macroura Miq.: chemical profiling, in silico and in vitro investigations	2021	Food Funct	El-Hawary SS , Sayed AM , Issa MY , Ebrahim HS , Alaaeldin R , Elrehany MA , Abd El-Kadder EM , Abdelmohsen UR .	10.1039/d1fo01177d	excluded	abstract	wrong study design
rayyan-61475979	Screening of potential drug for Alzheimer's disease: a computational study with GSK-3 Œ≤ inhibition through virtual screening, docking, and molecular dynamics simulation	2021	J Biomol Struct Dyn	Elangovan ND, Dhanabalan AK, Gunasekaran K, Kandimalla R, Sankarganesh D.	10.1080/07391102.2020.1805362	excluded	title	wrong study design
rayyan-61475980	DCE-MR imaging of orbital lesions: diagnostic performance of the tumor flow residence time œÑ calculated by a multi-compartmental pharmacokinetic tumor model based on individual factors	2019	Acta Radiol	Erb-Eigner K, Asbach P, Ro SR, Haas M, Bertelmann E, Pietsch H, Schwenke C, Taupitz M, Denecke T, Hamm B, Lawaczeck R.	10.1177/0284185118795324	excluded	title	cancer
rayyan-61475981	Evaluation of Anti-Alzheimer Activity of Synthetic Coumarins by Combination of in Vitro and in Silico Approaches	2022	Chem Biodivers	Erdogan Orhan I, Deniz FSS, Salmas RE, Irmak S, Acar OO, Turgut GC, Sen A, Zbancioc AM, Luca SV, Skiba A, Skalicka-Wo≈∫niak K, Tataringa G.	10.1002/cbdv.202200315	excluded	abstract	wrong study design
rayyan-61475982	NEUBOrg: Artificially Induced Pluripotent Stem Cell-Derived Brain Organoid to Model and Study Genetics of Alzheimer's Disease Progression	2021	Front Aging Neurosci	Esmail S, Danter WR.	10.3389/fnagi.2021.643889	excluded	title	in vitro
rayyan-61475986	Author Correction: Endophenotype-based in silico network medicine discovery combined with insurance record data mining identifies sildenafil as a candidate drug for Alzheimer's disease	2023	Nat Aging	Fang J, Zhang P, Zhou Y, Chiang CW, Tan J, Hou Y, Stauffer S, Li L, Pieper AA, Cummings J, Cheng F.	10.1038/s43587-023-00396-z	excluded	title	bioinformatics
rayyan-61475988	Mechanistic Modeling of Soluble AŒ≤ Dynamics and Target Engagement in the Brain by Anti-AŒ≤ mAbs in Alzheimer's Disease	2020	Curr Alzheimer Res	Ferl GZ, Fuji RN, Atwal JK, Sun T, Ramanujan S, Quartino AL.	10.2174/1567205017666200302122307	included	full-text
rayyan-61475990	From monomer to fibril: Abeta-amyloid binding to Aducanumab antibody studied by molecular dynamics simulation	2020	Proteins	Frost CV, Zacharias M.	10.1002/prot.25978	excluded	title	wrong study design
rayyan-61475991	Anti-ovarian cancer potential, in silico studies, and anti-Alzheimer's disease effects of some natural compounds as cholinesterase inhibitors	2023	Biotechnol Appl Biochem	Fu M, Ji C, Yang T, Mao F, Shati AA, El-Kott AF, El-Maksoud MMA, Negm S, Ji Y.	10.1002/bab.2422	excluded	abstract	wrong study design
rayyan-61475992	Reappraisal of FDA approved drugs against Alzheimer's disease based on differential gene expression and protein interaction network analysis: an in silico approach	2020	J Biomol Struct Dyn	G N S HS, Ganesan Rajalekshmi S, Murahari M, Burri RR.	10.1080/07391102.2019.1671231	excluded	title	wrong study design
rayyan-61475995	First computational chemistry multi-target model for anti-Alzheimer, anti-parasitic, anti-fungi, and anti-bacterial activity of GSK-3 inhibitors in vitro, in vivo, and in different cellular lines	2011	Mol Divers	Garc√≠a I, Fall Y, G√≥mez G, Gonz√°lez-D√≠az H.	10.1007/s11030-010-9280-3	excluded	title	wrong study design
rayyan-61475996	Big data to smart data in Alzheimer's disease: The brain health modeling initiative to foster actionable knowledge	2016	Alzheimers Dement	Geerts H, Dacks PA, Devanarayan V, Haas M, Khachaturian ZS, Gordon MF, Maudsley S, Romero K, Stephenson D and Brain Health Modeling Initiative (BHMI).	10.1016/j.jalz.2016.04.008	excluded	abstract	background article
rayyan-61476009	Computational models of the hippocampal region: implications for prediction of risk for Alzheimer's disease in non-demented elderly	2006	Curr Alzheimer Res	Gluck MA, Myers CE, Nicolle MM, Johnson S.	10.2174/156720506777632826	excluded	full-text
rayyan-61476013	In silico prediction of novel residues involved in amyloid primary nucleation of human I56T and D67H lysozyme	2018	BMC Struct Biol	Griffin JWD, Bradshaw PC.	10.1186/s12900-018-0088-1	excluded	title	wrong study design
rayyan-61476017	SPECT imaging of distribution and retention of a brain-penetrating bispecific amyloid-Œ≤ antibody in a mouse model of Alzheimer's disease	2020	Transl Neurodegener	Gustavsson T, Syv√§nen S, O'Callaghan P, Sehlin D.	10.1186/s40035-020-00214-1	excluded	title	animal
rayyan-61476021	Integrating in vitro and in silico approaches to evaluate the "dual functionality" of palmatine chloride in inhibiting and disassembling Tau-derived VQIVYK peptide fibrils	2018	Biochim Biophys Acta Gen Subj	Haj E, Losev Y, Guru KrishnaKumar V, Pichinuk E, Engel H, Raveh A, Gazit E, Segal D.	10.1016/j.bbagen.2018.04.001	excluded	abstract	wrong study design
rayyan-61476023	Chronic GluN2B antagonism disrupts behavior in wild-type mice without protecting against synapse loss or memory impairment in Alzheimer's disease mouse models	2014	J Neurosci	Hanson JE, Meilandt WJ, Gogineni A, Reynen P, Herrington J, Weimer RM, Scearce-Levie K, Zhou Q.	10.1523/JNEUROSCI.5106-13.2014	excluded	title	animal
rayyan-61476025	MicroRNA Let-7f-5p Promotes Bone Marrow Mesenchymal Stem Cells Survival by Targeting Caspase-3 in Alzheimer Disease Model	2018	Front Neurosci	Han L, Zhou Y, Zhang R, Wu K, Lu Y, Li Y, Duan R, Yao Y, Zhu D, Jia Y.	10.3389/fnins.2018.00333	excluded	abstract	background article
rayyan-61476030	Computational modeling and biomarker studies of pharmacological treatment of Alzheimer's disease (Review)	2018	Mol Med Rep	Hassan M, Abbas Q, Seo SY, Shahzadi S, Al Ashwal H, Zaki N, Iqbal Z, Moustafa AA.	10.3892/mmr.2018.9044	excluded	title	background article
rayyan-61476031	Molecular Docking and Dynamic Simulation of AZD3293 and Solanezumab Effects Against BACE1 to Treat Alzheimer's Disease	2018	Front Comput Neurosci	Hassan M, Shahzadi S, Seo SY, Alashwal H, Zaki N, Moustafa AA.	10.3389/fncom.2018.00034	excluded	title	wrong study design
rayyan-61476033	Designing of promising medicinal scaffolds for Alzheimer's disease through enzyme inhibition, lead optimization, molecular docking and dynamic simulation approaches	2019	Bioorg Chem	Hassan M, Abbasi MA, Aziz-Ur-Rehman, Siddiqui SZ, Shahzadi S, Raza H, Hussain G, Shah SAA, Ashraf M, Shahid M, Seo SY, Malik A.	10.1016/j.bioorg.2019.103138	excluded	title	wrong study design
rayyan-61476037	Medicinal value of asiaticoside for Alzheimer's disease as assessed using single-molecule-detection fluorescence correlation spectroscopy, laser-scanning microscopy, transmission electron microscopy, and in silico docking	2015	BMC Complement Altern Med	Hossain S, Hashimoto M, Katakura M, Al Mamun A, Shido O.	10.1186/s12906-015-0620-9	excluded	title	wrong study design
rayyan-61476040	In silico design of BACE1 inhibitor for Alzheimer's disease by traditional Chinese medicine	2014	Biomed Res Int	Huang HJ, Lee CC, Chen CY.	10.1155/2014/741703	excluded	title	wrong study design
rayyan-61476041	In silico and in vitro characterization of anti-amyloidogenic activity of vitamin K3 analogues for Alzheimer's disease	2013	Biochim Biophys Acta	Huy PD, Yu YC, Ngo ST, Thao TV, Chen CP, Li MS, Chen YC.	10.1016/j.bbagen.2012.12.026	excluded	abstract	wrong study design
rayyan-61476042	In silico identification of AChE and PARP-1 dual-targeted inhibitors of Alzheimer's disease	2018	J Mol Model	Hu XM, Dong W, Cui ZW, Gao CZ, Yu ZJ, Yuan Q, Min ZL.	10.1007/s00894-018-3696-6	excluded	title	wrong study design
rayyan-61476043	New supramolecules of bis(acylhydrazones)-linked bisphenol sulfide for Alzheimer's: targeting cholinesterases by in vitro and in silico approaches	2023	RSC Adv	Ibrahim M, Ali M, Halim SA, Latif A, Ahmad M, Ali S, SameeUllah, Khan A, Rebierio AI, Uddin J, Al-Harrasi A.	10.1039/d3ra03908k	excluded	abstract	wrong study design
rayyan-61476047	High-Throughput Screening and Molecular Dynamics Simulation of Natural Product-like Compounds against Alzheimer's Disease through Multitarget Approach	2021	Pharmaceuticals (Basel)	Iqbal D, Rehman MT, Bin Dukhyil A, Rizvi SMD, Al Ajmi MF, Alshehri BM, Banawas S, Khan MS, Alturaiki W, Alsaweed M.	10.3390/ph14090937	excluded	title	wrong study design
rayyan-61476049	1,2-Diaryl-2-hydroxyiminoethanones as dual COX-1 and Œ≤-amyloid aggregation inhibitors: biological evaluation and in silico study	2015	Chem Biol Drug Des	Irannejad H, Unsal Tan O, Ozadali K, Dadashpour S, Tuylu Kucukkilinc T, Ahangar N, Ahmadnejad M, Emami S.	10.1111/cbdd.12435	excluded	abstract	wrong study design
rayyan-61476050	In silico QSAR analysis of quercetin reveals its potential as therapeutic drug for Alzheimer's disease	2013	J Young Pharm	Islam MR, Zaman A, Jahan I, Chakravorty R, Chakraborty S.	10.1016/j.jyp.2013.11.005	excluded	title	wrong study design
rayyan-61476051	Multifactorial causal model of brain (dis)organization and therapeutic intervention: Application to Alzheimer's disease	2017	Neuroimage	Iturria-Medina Y, Carbonell FM, Sotero RC, Chouinard-Decorte F, Evans AC and Alzheimer's Disease Neuroimaging Initiative.	10.1016/j.neuroimage.2017.02.058	excluded	full-text
rayyan-61476052	In silico screening of glycogen synthase kinase-3Œ≤ targeted ligands against acetylcholinesterase and its probable relevance to Alzheimer's disease	2021	J Biomol Struct Dyn	Jabir NR, Shakil S, Tabrez S, Khan MS, Rehman MT, Ahmed BA.	10.1080/07391102.2020.1784796	excluded	title	wrong study design
rayyan-61476058	Unravelling the Untapped Pharmacological Potential of Plant Molecules as Inhibitors of BACE1: In Silico Explorations for Alzheimer's Disease	2023	Appl Biochem Biotechnol	Kalaimathi K, Prabhu S, Ayyanar M, Thiruvengadam M, Shine K, Vijaya Prabhu S, Amalraj S.	10.1007/s12010-023-04803-4	excluded	abstract	wrong study design
rayyan-61476060	Synthesis and in silico evaluation of 1N-methyl-1S-methyl-2-nitroethylene (NMSM) derivatives against Alzheimer disease: to understand their interacting mechanism with acetylcholinesterase	2012	J Chem Biol	Kannan M, Manivel P, Geetha K, Muthukumaran J, Rao HS, Krishna R.	10.1007/s12154-012-0084-z	excluded	title	wrong study design
rayyan-61476062	Models and modeling systems in Alzheimer disease drug discovery	2002	Alzheimer Dis Assoc Disord	Khachaturian ZS.	10.1097/00002093-200200001-00002	excluded	abstract	background article
rayyan-61476063	Identifying a C-terminal ATP binding sites-based novel Hsp90-Inhibitor in silico: a plausible therapeutic approach in Alzheimer's disease	2014	Med Hypotheses	Khalid S, Paul S.	10.1016/j.mehy.2014.04.013	excluded	title	wrong study design
rayyan-61476064	Personalized brain models identify neurotransmitter receptor changes in Alzheimer's disease	2022	Brain	Khan AF, Adewale Q, Baumeister TR, Carbonell F, Zilles K, Palomero-Gallagher N, Iturria-Medina Y and Alzheimer‚Äôs Disease Neuroimaging Initiative.	10.1093/brain/awab375	excluded	full-text
rayyan-61476065	Elucidating the Interactions of Fluoxetine with Human Transferrin Employing Spectroscopic, Calorimetric, and In Silico Approaches: Implications of a Potent Alzheimer's Drug	2022	ACS Omega	Khan MS, Shahwan M, Shamsi A, Alhumaydhi FA, Alsagaby SA, Al Abdulmonem W, Abdullaev B, Yadav DK.	10.1021/acsomega.2c00182	excluded	title	wrong study design
rayyan-61476066	Recent development and strategies towards target interactions: Synthesis, characterization and in silico analysis of benzimidazole based thiadiazole as potential anti-Alzheimer agents	2024	Biochem Biophys Res Commun	Khan S, Hussain R, Iqbal T, Rahim F, Khan Y.	10.1016/j.bbrc.2024.150201	excluded	title	wrong study design
rayyan-61476067	Identification of novel benzothiazole-thiadiazole-based thiazolidinone derivative: in vitro and in silico approaches to develop promising anti-Alzheimer's agents	2024	Future Med Chem	Khan S, Hussain R, Iqbal T, Khan Y, Jamal U, Darwish HW, Adnan M.	10.1080/17568919.2024.2366159	excluded	title	wrong study design
rayyan-61476068	Screening and identification of secondary metabolites in the bark of Bauhinia variegata to treat Alzheimer's disease by using molecular docking and molecular dynamics simulations	2021	J Biomol Struct Dyn	Khare N, Maheshwari SK, Jha AK.	10.1080/07391102.2020.1796798	excluded	title	wrong study design
rayyan-61476069	Isolation, Characterization, and In Silico Interaction Studies of Bioactive Compounds from Caesalpinia bonducella with Target Proteins Involved in Alzheimer's Disease	2023	Appl Biochem Biotechnol	Khoba K, Kumar S, Chatterjee S, Purty RS.	10.1007/s12010-022-03937-1	excluded	title	wrong study design
rayyan-61476070	Analysis of differential plaque depositions in the brains of Tg2576 and Tg-APPswe/PS1dE9 transgenic mouse models of Alzheimer disease	2012	Exp Mol Med	Kim TK, Lee JE, Park SK, Lee KW, Seo JS, Im JY, Kim ST, Lee JY, Kim YH, Lee JK, Han PL.	10.3858/emm.2012.44.8.056	excluded	title	animal
rayyan-61476071	Comprehensive evaluation of Reseda lutea L. (Wild Mignonette) and 7 isolated flavonol glycosides: determination of antioxidant activity, anti-Alzheimer, antidiabetic and cytotoxic effects with in vitro and in silico methods	2022	Turk J Chem	Kizilta≈ü H.	10.55730/1300-0527.3426	excluded	abstract	wrong study design
rayyan-61476076	In Silico Study of the Interactions of Anle138b Isomer, an Inhibitor of Amyloid Aggregation, with Partner Proteins	2022	Int J Mol Sci	Kondratyev MS, Rudnev VR, Nikolsky KS, Petrovsky DV, Kulikova LI, Malsagova KA, Stepanov AA, Kopylov AT, Kaysheva AL.	10.3390/ijms232416096	excluded	title	wrong study design
rayyan-61476078	Changing Paradigm from one Target one Ligand Towards Multi-target Directed Ligand Design for Key Drug Targets of Alzheimer Disease: An Important Role of In Silico Methods in Multi-target Directed Ligands Design	2018	Curr Neuropharmacol	Kumar A, Tiwari A, Sharma A.	10.2174/1570159X16666180315141643	excluded	title	wrong study design
rayyan-61476079	In silico exploration of the fingerprints triggering modulation of glutaminyl cyclase inhibition for the treatment of Alzheimer's disease using SMILES based attributes in Monte Carlo optimization	2021	J Biomol Struct Dyn	Kumar A, Bagri K, Nimbhal M, Kumar P.	10.1080/07391102.2020.1806111	excluded	title	wrong study design
rayyan-61476093	HAMMF: Hierarchical attention-based multi-task and multi-modal fusion model for computer-aided diagnosis of Alzheimer's disease	2024	Comput Biol Med	Liu X, Li W, Miao S, Liu F, Han K, Bezabih TT.	10.1016/j.compbiomed.2024.108564	excluded	title	ML
rayyan-61476094	In Silico Investigation of the Pharmacological Mechanisms of Beneficial Effects of Ginkgo biloba L. on Alzheimer's Disease	2018	Nutrients	Li H, Sun X, Yu F, Xu L, Miu J, Xiao P.	10.3390/nu10050589	excluded	abstract	wrong study design
rayyan-61476095	Combining in vitro and in silico Approaches to Find New Candidate Drugs Targeting the Pathological Proteins Related to the Alzheimer's Disease	2018	Curr Neuropharmacol	Li H, Wang X, Yu H, Zhu J, Jin H, Wang A, Yang Z.	10.2174/1570159X15666171030142108	excluded	title	wrong study design
rayyan-61476098	In Silico and In Vitro Screening of Serine Racemase Agonist and In Vivo Efficacy on Alzheimer's Disease Drosophila melanogaster	2023	Pharmaceuticals (Basel)	Lu CH, Chang HT, Hsu LF, Lee MH, Cheng J, Wu DC, Lin WY.	10.3390/ph16020280	excluded	title	wrong study design
rayyan-61476099	Discovery, Structure-Based Modification, In Vitro, In Vivo, and In Silico Exploration of m-Sulfamoyl Benzoamide Derivatives as Selective Butyrylcholinesterase Inhibitors for Treating Alzheimer's Disease	2024	ACS Chem Neurosci	Lu X, Li Y, Guan Q, Yang H, Liu Y, Du C, Wang L, Wang Q, Pei Y, Wu L, Sun H, Chen Y.	10.1021/acschemneuro.3c00737	excluded	abstract	wrong study design
rayyan-61476102	Derivatives of montanine-type alkaloids and their implication for the treatment of Alzheimer's disease: Synthesis, biological activity and in silico study	2021	Bioorg Med Chem Lett	Maafi N, Pidan√Ω F, Ma≈ô√≠kov√° J, Kor√°beƒçn√Ω J, Hulcov√° D, Kuƒçera T, Schmidt M, Shammari LA, ≈†pul√°k M, Carmen Catapano M, Mecava M, Prchal L, Kune≈° J, Janou≈°ek J, Kohelov√° E, Jenƒço J, Nov√°kov√° L, Cahl√≠kov√° L.	10.1016/j.bmcl.2021.128374	excluded	abstract	wrong study design
rayyan-61476103	Multicomponent Petasis reaction for the identification of pyrazine based multi-target directed anti-Alzheimer's agents: In-silico design, synthesis, and characterization	2023	Eur J Med Chem	Madhav H, Abdel-Rahman SA, Hashmi MA, Rahman MA, Rehan M, Pal K, Nayeem SM, Gabr MT, Hoda N.	10.1016/j.ejmech.2023.115354	excluded	title	wrong study design
rayyan-61476108	Œ≤-Amyloid Targeting with Two-Dimensional Covalent Organic Frameworks: Multi-Scale In-Silico Dissection of Nano-Biointerface	2021	Chembiochem	Maleki R, Khedri M, Rezvantalab S, Afsharchi F, Musaie K, Shafiee S, Shahbazi MA.	10.1002/cbic.202100075	excluded	title	wrong study design
rayyan-61476110	In silico and pharmacokinetic studies of glucomoringin from Moringa oleifera root for Alzheimer's disease like pathology	2024	Future Sci OA	Manogna C, Margesan T.	10.2144/fsoa-2023-0255	excluded	abstract	wrong study design
rayyan-61476112	Passive Immunotherapies Targeting Amyloid-Œ≤ in Alzheimer's Disease: A Quantitative Systems Pharmacology Perspective	2023	Mol Pharmacol	Markoviƒá M, Milo≈°eviƒá J, Wang W, Cao Y.	10.1124/molpharm.123.000726	included	full-text
rayyan-61476114	Multiadducts of C60 Modulate Amyloid-Œ≤ Fibrillation with Dual Acetylcholinesterase Inhibition and Antioxidant Properties: In Vitro and In Silico Studies	2022	J Alzheimers Dis	Mart√≠nez-Herrera M, Figueroa-Gerstenmaier S, L√≥pez-Camacho PY, Millan-Pacheco C, Balderas-Altamirano MA, Mendoza-Franco G, Garc√≠a-Sierra F, Zavala-Ocampo LM, Basurto-Islas G.	10.3233/JAD-215412	excluded	abstract	wrong study design
rayyan-61476115	In silico study of full-length amyloid beta 1-42 tri- and penta-oligomers in solution	2009	J Phys Chem B	Masman MF, Eisel UL, Csizmadia IG, Penke B, Enriz RD, Marrink SJ, Luiten PG.	10.1021/jp901057w	excluded	abstract	wrong study design
rayyan-61476117	Development of a quantitative semi-mechanistic model of Alzheimer's disease based on the amyloid/tau/neurodegeneration framework (the Q-ATN model)	2023	Alzheimers Dement	Mazer NA, Hofmann C, Lott D, Gieschke R, Klein G, Boess F, Grimm HP, Kerchner GA, Baudler-Klein M, Smith J, Doody RS and Alzheimer's Disease Neuroimaging Initiative.	10.1002/alz.12877	excluded	full-text
rayyan-61476118	Tea polyphenols as multi-target therapeutics for Alzheimer's disease: An in silico study	2019	Med Hypotheses	Mazumder MK, Choudhury S.	10.1016/j.mehy.2019.02.035	excluded	abstract	wrong study design
rayyan-61476119	Fullerenemalonates inhibit amyloid beta aggregation, in vitro and in silico evaluation	2018	RSC Adv	Melchor MH, Susana FG, Francisco GS, Hiram I B, Norma RF, Jorge A LR, Perla Y LC, Gustavo BI.	10.1039/c8ra07643j	excluded	abstract	wrong study design
rayyan-61476120	Multitargeted Molecular Docking and Dynamic Simulation Studies of Bioactive Compounds from Rosmarinus officinalis against Alzheimer's Disease	2022	Molecules	Mirza FJ, Zahid S, Amber S, Sumera, Jabeen H, Asim N, Ali Shah SA.	10.3390/molecules27217241	excluded	title	wrong study design
rayyan-61476121	Design, synthesis, in-silico and biological evaluation of novel donepezil derivatives as multi-target-directed ligands for the treatment of Alzheimer's disease	2017	Eur J Med Chem	Mishra CB, Kumari S, Manral A, Prakash A, Saini V, Lynn AM, Tiwari M.	10.1016/j.ejmech.2016.09.057	excluded	abstract	wrong study design
rayyan-61476122	Development of novel carbazole derivatives with effective multifunctional action against Alzheimer's diseases: Design, synthesis, in silico, in vitro and in vivo investigation	2020	Bioorg Chem	Mishra CB, Gusain S, Shalini S, Kumari S, Prakash A, Kumari N, Yadav AK, Kumari J, Kumar K, Tiwari M.	10.1016/j.bioorg.2019.103524	excluded	abstract	wrong study design
rayyan-61476123	Multitarget action of Benzothiazole-piperazine small hybrid molecule against Alzheimer's disease: In silico, In vitro, and In vivo investigation	2024	Biomed Pharmacother	Mishra CB, Shalini S, Gusain S, Kumar P, Kumari S, Choi YS, Kumari J, Moku BK, Yadav AK, Prakash A, Jeon R, Tiwari M.	10.1016/j.biopha.2024.116484	excluded	abstract	wrong study design
rayyan-61476125	Preclinical Models of Alzheimer's Disease: Relevance and Translational Validity	2019	Curr Protoc Pharmacol	Mullane K, Williams M.	10.1002/cpph.57	excluded	abstract	background article
rayyan-61476127	Anti-cholinergic alkaloids as potential therapeutic agents for Alzheimer's disease: an in silico approach	2013	Indian J Biochem Biophys	Naaz H, Singh S, Pandey VP, Singh P, Dwivedi UN.		excluded	abstract	wrong study design
rayyan-61476128	Dual regulatory effects of neferine on amyloid-Œ≤ and tau aggregation studied by in silico, in vitro, and lab-on-a-chip technology	2024	Biomed Pharmacother	Nam Y, Prajapati R, Kim S, Shin SJ, Cheong DY, Park YH, Park HH, Lim D, Yoon Y, Lee G, Jung HA, Park I, Kim DH, Choi JS, Moon M.	10.1016/j.biopha.2024.116226	excluded	abstract	wrong study design
rayyan-61476131	Anti-arrhythmic Medication Propafenone a Potential Drug for Alzheimer's Disease Inhibiting Aggregation of AŒ≤: In Silico and in Vitro Studies	2016	J Chem Inf Model	Ngo ST, Fang ST, Huang SH, Chou CL, Huy PD, Li MS, Chen YC.	10.1021/acs.jcim.6b00029	excluded	abstract	wrong study design
rayyan-61476137	Exploring the therapeutic potential of prolinamides as multi-targeted agents for Alzheimer's disease treatment: molecular docking and molecular dynamic simulation studies	2024	In Silico Pharmacol	Olalekan SO, Obakachi VA, Badeji AA, Akinsipo Oyelaja OB, Familoni O, Asekun OT, Oladipo SD, Osinubi AD.	10.1007/s40203-024-00250-z	excluded	title	wrong study design
rayyan-61476138	Khaya grandifoliola active fraction as a source of therapeutic compounds for Alzheimer's disease treatment: In silico validation of identified compounds	2022	In Silico Pharmacol	Owona BA, Njayou FN, Mkounga P, Moundipa PF.	10.1007/s40203-022-00126-0	excluded	abstract	wrong study design
rayyan-61476143	In-silico analysis and QSAR studies of tacrine hybrids with ubiquitin ligase on Alzheimer's disease	2010	Int J Bioinform Res Appl	Pandian RS, Hemavathi K, Jayapradha R, Seenivasagam R.	10.1504/IJBRA.2010.038737	excluded	title	wrong study design
rayyan-61476144	Dual Inhibitors of Amyloid-Œ≤ and Tau Aggregation with Amyloid-Œ≤ Disaggregating Properties: Extended In Cellulo, In Silico, and Kinetic Studies of Multifunctional Anti-Alzheimer's Agents	2021	ACS Chem Neurosci	Pasieka A, Panek D, Sza≈Çaj N, Espargar√≥ A, Wiƒôckowska A, Malawska B, Sabat√© R, Bajda M.	10.1021/acschemneuro.1c00235	excluded	abstract	wrong study design
rayyan-61476146	Insights of Valacyclovir in Treatment of Alzheimer's Disease: Computational Docking Studies and Scopolamine Rat Model	2022	Curr Neurovasc Res	Patel P, Faldu K, Borisa A, Bhatt H, Shah J.	10.2174/1567202619666220908125125	excluded	title	wrong study design
rayyan-61476147	Investigation of Cannabis sativa Phytochemicals as Anti-Alzheimer's Agents: An In Silico Study	2023	Plants (Basel)	Patil N, Chandel V, Rana A, Jain M, Kaushik P.	10.3390/plants12030510	excluded	abstract	wrong study design
rayyan-61476149	Identification and drug-induced reversion of molecular signatures of Alzheimer's disease onset and progression in App(NL-G-F), App(NL-F), and 3xTg-AD mouse models	2021	Genome Med	Pauls E, Bayod S, Mateo L, Alcalde V, Juan-Blanco T, S√°nchez-Soto M, Saido TC, Saito T, Berrenguer-Llergo A, Attolini CS, Gay M, de Oliveira E, Duran-Frigola M, Aloy P.	10.1186/s13073-021-00983-y	excluded	title	animal
rayyan-61476152	A mechanistic model to predict effects of cathepsin B and cystatin C on Œ≤-amyloid aggregation and degradation	2017	J Biol Chem	Perlenfein TJ, Murphy RM.	10.1074/jbc.M117.811448	excluded	full-text
rayyan-61476155	Bexarotene cannot reduce amyloid beta plaques through inhibition of production of amyloid beta peptides: in silico and in vitro study	2018	Phys Chem Chem Phys	Pham HDQ , Thai NQ , Bednarikova Z , Linh HQ , Gazova Z , Li MS .	10.1039/c8cp00049b	excluded	abstract	wrong study design
rayyan-61476158	Web-based Software for Real-time Simulation-assisted Trial Design in Alzheimer's Disease	2016	J Prev Alzheimers Dis	Polhamus D, Kang J, Rogers J, Gastonguay M.	10.14283/jpad.2015.54	excluded	abstract	unavailable
rayyan-61476159	An in silico approach to identify potential medicinal plants for treating Alzheimer disease: a case study with acetylcholinesterase	2022	J Biomol Struct Dyn	Potshangbam AM, Nandeibam A, Amom T, Potshangbam N, Rahaman H, Rathore RS, Singh LR, Khan A.	10.1080/07391102.2020.1828170	excluded	title	wrong study design
rayyan-61476167	Quantitative systems pharmacology model of the amyloid pathway in Alzheimer's disease: Insights into the therapeutic mechanisms of clinical candidates	2023	CPT Pharmacometrics Syst Pharmacol	Ramakrishnan V, Friedrich C, Witt C, Sheehan R, Pryor M, Atwal JK, Wildsmith K, Kudrycki K, Lee SH, Mazer N, Hofmann C, Fuji RN, Jin JY, Ramanujan S, Dolton M, Quartino A.	10.1002/psp4.12876	included	full-text
rayyan-61476173	In silico design of peptide inhibitors of tubulin: amyloid-Œ≤ as a lead compound	2021	J Biomol Struct Dyn	Razzaghi-Asl N, Ebadi A.	10.1080/07391102.2020.1745691	excluded	title	wrong study design
rayyan-61476174	The Insight of In Silico and In Vitro evaluation of Beta vulgaris phytochemicals against Alzheimer's disease targeting acetylcholinesterase	2022	PLoS One	Rehman S, Ali Ashfaq U, Sufyan M, Shahid I, Ijaz B, Hussain M.	10.1371/journal.pone.0264074	excluded	abstract	wrong study design
rayyan-61476176	Isolation and in-silico approach of Modified Embelin derivative from Embelia ribes fruits as anti-Alzheimer agent	2023	Nat Prod Res	Rupesh R, Mohankumar R, Sabarathinam S.	10.1080/14786419.2023.2255920	excluded	abstract	wrong study design
rayyan-61476177	Design, Synthesis, and In Vitro and In Silico Approaches of Novel Indanone Derivatives as Multifunctional Anti-Alzheimer Agents	2022	ACS Omega	Saƒülƒ±k BN, Levent S, Osmaniye D, Evren AE, Karaduman AB, √ñzkay Y, Kaplancƒ±klƒ± ZA.	10.1021/acsomega.2c06906	excluded	abstract	wrong study design
rayyan-61476180	Design, synthesis, in-silico and biological evaluation of novel chalcone derivatives as multi-function agents for the treatment of Alzheimer's disease	2019	Eur J Med Chem	Sang Z, Wang K, Zhang P, Shi J, Liu W, Tan Z.	10.1016/j.ejmech.2019.07.021	excluded	abstract	wrong study design
rayyan-61476181	Dimensional Changes in Lipid Rafts from Human Brain Cortex Associated to Development of Alzheimer's Disease. Predictions from an Agent-Based Mathematical Model	2021	Int J Mol Sci	Santos G, D√≠az M.	10.3390/ijms222212181	excluded	full-text
rayyan-61476182	MD Simulations to Calculate NMR Relaxation Parameters of Vanadium(IV) Complexes: A Promising Diagnostic Tool for Cancer and Alzheimer's Disease	2023	Pharmaceuticals (Basel)	Santos RM, Tavares CA, Santos TMR, Rasouli H, Ramalho TC.	10.3390/ph16121653	excluded	title	wrong study design
rayyan-61476183	Screening of Spirulina Components for Anti-Parkinson's and Anti-Alzheimer's Activity by¬†in Silico Methods and Docking Studies	2023	Adv Exp Med Biol	Sara L, Thanmayee R, Satyakavya PV, Avulapati T, Swathi K.	10.1007/978-3-031-31978-5_13	excluded	title	wrong study design
rayyan-61476185	In silico screening of neurokinin receptor antagonists as a therapeutic strategy for neuroinflammation in Alzheimer's disease	2022	Mol Divers	Satarker S, Maity S, Mudgal J, Nampoothiri M.	10.1007/s11030-021-10276-6	excluded	title	wrong study design
rayyan-61476189	In Silico Design of Beta-Secretase Inhibitors in Alzheimer's Disease	2015	Chem Biol Drug Des	Semighini EP.	10.1111/cbdd.12492	excluded	title	wrong study design
rayyan-61476190	In Silico Interactions of Natural and Synthetic Compounds with Key Proteins Involved in Alzheimer's Disease: Prospects for Designing New Therapeutics Compound	2023	Neurotox Res	Shah-Abadi ME, Ariaei A, Moradi F, Rustamzadeh A, Tanha RR, Sadigh N, Marzban M, Heydari M, Ferdousie VT.	10.1007/s12640-023-00648-1	excluded	title	wrong study design
rayyan-61476191	Risk of Late-Onset Alzheimer's Disease by Plasma Cholesterol: Rational In Silico Drug Investigation of Pyrrole-Based HMG-CoA Reductase Inhibitors	2017	Assay Drug Dev Technol	Shahbazi S, Kaur J, Kuanar A, Kar D, Singh S, Sobti RC.	10.1089/adt.2017.804	excluded	title	wrong study design
rayyan-61476193	Synthesis, pharmacological assessment, molecular modeling and in silico studies of fused tricyclic coumarin derivatives as a new family of multifunctional anti-Alzheimer agents	2016	Eur J Med Chem	Shaik JB, Palaka BK, Penumala M, Kotapati KV, Devineni SR, Eadlapalli S, Darla MM, Ampasala DR, Vadde R, Amooru GD.	10.1016/j.ejmech.2015.10.046	excluded	abstract	wrong study design
rayyan-61476194	Proposal of novel ApoE4 inhibitors from the natural spice Cinnamon for the treatment of Alzheimer's disease: Ab initio molecular simulations	2023	Biophys Chem	Shaji D, Das A, Suzuki R, Nagura Y, Sabishiro H, Kurita N.	10.1016/j.bpc.2023.106990	excluded	title	wrong study design
rayyan-61476195	Spectroscopic, calorimetric and in silico insight into the molecular interactions of Memantine with human transferrin: Implications of Alzheimer's drugs	2021	Int J Biol Macromol	Shamsi A, Shahwan M, Alhumaydhi FA, Alwashmi ASS, Aljasir MA, Alsagaby SA, Al Abdulmonem W, Hassan MI, Islam A.	10.1016/j.ijbiomac.2021.09.017	excluded	title	wrong study design
rayyan-61476197	Phytochemicals for Drug Discovery in Alzheimer's Disease: In Silico Advances	2021	Curr Pharm Des	Sharma S, Bhatia V.	10.2174/1381612826666200928161721	excluded	title	wrong study design
rayyan-61476200	An in-silico approach to studying a very rare neurodegenerative disease using a disease with higher prevalence with shared pathways and genes: Cerebral adrenoleukodystrophy and Alzheimer's disease	2022	Front Mol Neurosci	Shim YJ, Shin MK, Jung J, Koo B, Jang W.	10.3389/fnmol.2022.996698	excluded	abstract	bioinformatics
rayyan-61476201	Natural Products based P-glycoprotein Activators for Improved Œ≤-amyloid Clearance in Alzheimer's Disease: An in silico Approach	2015	Cent Nerv Syst Agents Med Chem	Shinde P, Vidyasagar N, Dhulap S, Dhulap A, Hirwani R.	10.2174/1871524915666150826092152	excluded	abstract	wrong study design
rayyan-61476202	Comparative in silico analysis of CNS-active molecules targeting the blood-brain barrier choline transporter for Alzheimer's disease therapy	2024	In Silico Pharmacol	Shityakov S, F√∂rster CY, Skorb E.	10.1007/s40203-024-00245-w	excluded	abstract	wrong study design
rayyan-61476204	Synthesis, biological evaluation, and molecular modeling of nitrile-containing compounds: Exploring multiple activities as anti-Alzheimer agents	2020	Drug Dev Res	Silva D, Mendes E, Summers EJ, Neca A, Jacinto AC, Reis T, Agostinho P, Bolea I, Jimeno ML, Mateus ML, Oliveira-Campos AMF, Unzeta M, Marco-Contelles J, Majekova M, Ramsay RR, Carreiras MC.	10.1002/ddr.21594	excluded	title	wrong study design
rayyan-61476205	A computational positron emission tomography simulation model for imaging beta-amyloid in mice	2005	Mol Imaging Biol	Simmons MK, Manjeshwar R, Agdeppa ED, Mattheyses RM, Kiehl TR, Montalto MC.	10.1007/s11307-005-0952-9	excluded	title	animal
rayyan-61476207	Exosomal AŒ≤-Binding Proteins Identified by "In Silico" Analysis Represent Putative Blood-Derived Biomarker Candidates for Alzheimer¬¥s Disease	2021	Int J Mol Sci	Soares Martins T, Mar√ßalo R, Ferreira M, Vaz M, Silva RM, Martins Rosa I, Vogelgsang J, Wiltfang J, da Cruz E Silva OAB, Henriques AG.	10.3390/ijms22083933	excluded	abstract	bioinformatics
rayyan-61476218	In Silico Prediction of Quercetin Analogs for Targeting Death-Associated Protein Kinase 1 (DAPK1) Against Alzheimer's Disease	2024	Curr Neuropharmacol	Sun Y, Zhao J, Lu Y, Ngo FY, Shuai B, Zhang ZJ, Feng Y, Rong J.	10.2174/1570159X22666240515090434	excluded	title	wrong study design
rayyan-61476219	Rational design for novel heterocyclic based Donepezil analogs for Alzheimer's disease: an in silico approach	2024	J Biomol Struct Dyn	Swain S, Sen A, Metya AK.	10.1080/07391102.2024.2306200	excluded	title	wrong study design
rayyan-61476223	Lepidine B from Lepidium sativum Seeds as Multi-Functional Anti- Alzheimer's Disease Agent: In Vitro and In Silico Studies	2021	Curr Comput Aided Drug Des	Talia S, Benarous K, Lamrani M, Yousfi M.	10.2174/1573409916666200302120305	excluded	abstract	wrong study design
rayyan-61476224	Cerebral vascular leak in a mouse model of amyloid neuropathology	2014	J Cereb Blood Flow Metab	Tanifum EA, Starosolski ZA, Fowler SW, Jankowsky JL, Annapragada AV.	10.1038/jcbfm.2014.125	excluded	title	animal
rayyan-61476226	Discovery of DNA dyes Hoechst 34580 and 33342 as good candidates for inhibiting amyloid beta formation: in silico and in vitro study	2016	J Comput Aided Mol Des	Thai NQ, Tseng NH, Vu MT, Nguyen TT, Linh HQ, Hu CK, Chen YR, Li MS.	10.1007/s10822-016-9932-1	excluded	abstract	wrong study design
rayyan-61476227	2D-QSAR, molecular docking and MD simulation based virtual screening of the herbal molecules against Alzheimer's disorder: an approach to predict CNS activity	2024	J Biomol Struct Dyn	Thakur A, Sharma B, Parashar A, Sharma V, Kumar A, Mehta V.	10.1080/07391102.2023.2192805	excluded	title	wrong study design
rayyan-61476228	In silico molecular docking and dynamic simulation of anti-cholinesterase compounds from the extract of Catunaregam spinosa for possible treatment of Alzheimer's disease	2024	Heliyon	Thandivel S, Rajan P, Gunasekar T, Arjunan A, Khute S, Kareti SR, Paranthaman S.	10.1016/j.heliyon.2024.e27880	excluded	title	wrong study design
rayyan-61476229	Pathogenesis of Alzheimer's Disease Examined Using a Modified Puri-Li Model that Incorporates Calcium Ion Homeostasis	2018	J Mol Neurosci	Thuraisingham RA.	10.1007/s12031-018-1080-8	excluded	full-text
rayyan-61476233	Understanding the Binding Mechanism of Amyloid-Œ≤ Inhibitors from Molecular Simulations	2018	Curr Pharm Des	Tran L.	10.2174/1381612824666180813093420	excluded	title	wrong study design
rayyan-61476234	Anticholinesterase Activity of Eight Medicinal Plant Species: In Vitro and In Silico Studies in the Search for Therapeutic Agents against Alzheimer's Disease	2021	Evid Based Complement Alternat Med	Uddin MJ, Russo D, Rahman MM, Uddin SB, Halim MA, Zidorn C, Milella L.	10.1155/2021/9995614	excluded	title	wrong study design
rayyan-61476236	In silico modeling of the specific inhibitory potential of thiophene-2,3-dihydro-1,5-benzothiazepine against BChE in the formation of beta-amyloid plaques associated with Alzheimer's disease	2010	Theor Biol Med Model	Ul-Haq Z, Khan W, Kalsoom S, Ansari FL.	10.1186/1742-4682-7-22	excluded	title	wrong study design
rayyan-61476238	Computer simulations of Alzheimer's amyloid beta-protein folding and assembly	2006	Curr Alzheimer Res	Urbanc B, Cruz L, Teplow DB, Stanley HE.	10.2174/156720506779025170	excluded	abstract	background article
rayyan-61476239	In silico study of amyloid beta-protein folding and oligomerization	2004	Proc Natl Acad Sci U S A	Urbanc B, Cruz L, Yun S, Buldyrev SV, Bitan G, Teplow DB, Stanley HE.	10.1073/pnas.0408153101	excluded	abstract	wrong study design
rayyan-61476245	In-silico Design, ADMET Screening, Prime MM-GBSA Binding Free Energy Calculation and MD Simulation of Some Novel Phenothiazines as 5HT6R Antagonists Targeting Alzheimer's Disease	2024	Curr Comput Aided Drug Des	V P, A M, N R.	10.2174/0115734099282836231212064925	excluded	title	wrong study design
rayyan-61476249	In Silico Analysis of Binding Interaction of Mamba Toxins with M4 and M2 Muscarinic Acetylcholine Receptors for Therapeutic Use in Alzheimer's Disease	2015	CNS Neurol Disord Drug Targets	Waqar M, Kamal MA, Batool S.	10.2174/1871527314666150821105816	excluded	title	wrong study design
rayyan-61476254	A small-molecule microtubule-stabilizing agent safely reduces AŒ≤ plaque and tau pathology in transgenic mouse models of Alzheimer's disease	2024	Alzheimers Dement	Yao Y, Muench M, Alle T, Zhang B, Lucero B, Perez-Tremble R, McGrosso D, Newman M, Gonzalez DJ, Lee VM, Ballatore C, Brunden KR.	10.1002/alz.13875	excluded	title	animal
rayyan-61476256	Molecular dynamics simulations of amyloid fibrils: an in silico approach	2013	Acta Biochim Biophys Sin (Shanghai)	Ye W, Wang W, Jiang C, Yu Q, Chen H.	10.1093/abbs/gmt026	excluded	title	wrong study design
rayyan-61476260	Computational insights into Œ≤-site amyloid precursor protein enzyme 1 (BACE1) inhibition by tanshinones and salvianolic acids from Salvia miltiorrhiza via molecular docking simulations	2018	Comput Biol Chem	Yu T, Paudel P, Seong SH, Kim JA, Jung HA, Choi JS.	10.1016/j.compbiolchem.2018.04.008	excluded	title	wrong study design
rayyan-61476261	A comprehensive computer simulation insight into inhibitory mechanisms of EGCG and NQTrp ligands on amyloid-beta assemblies as the Alzheimer's disease insignia	2023	J Biomol Struct Dyn	Zahraee H, Arab SS, Khoshbin Z, Bozorgmehr MR.	10.1080/07391102.2022.2158939	excluded	abstract	wrong study design
rayyan-61476262	Hybrid Quinoline-Thiosemicarbazone Therapeutics as a New Treatment Opportunity for Alzheimer's Disease‚ÄíSynthesis, In Vitro Cholinesterase Inhibitory Potential and Computational Modeling Analysis	2021	Molecules	Zaib S, Munir R, Younas MT, Kausar N, Ibrar A, Aqsa S, Shahid N, Asif TT, Alsaab HO, Khan I.	10.3390/molecules26216573	excluded	title	wrong study design
rayyan-61476263	Pyrimidine-morpholine hybrids as potent druggable therapeutics for Alzheimer's disease: Synthesis, biochemical and in silico analyses	2023	Bioorg Chem	Zaib S, Younas MT, Khan I, Ali HS, McAdam CJ, White JM, Jaber F, Awwad NS, Ibrahium HA.	10.1016/j.bioorg.2023.106868	excluded	abstract	wrong study design
rayyan-61476267	Altered expression of Alzheimer's disease-related genes in the cerebellum of autistic patients: a model for disrupted brain connectome and therapy	2014	Cell Death Dis	Zeid√°n-Chuli√° F, de Oliveira BH, Salmina AB, Casanova MF, Gelain DP, Noda M, Verkhratsky A, Moreira JC.	10.1038/cddis.2014.227	excluded	abstract	wrong study design
rayyan-61476270	Effect of Date Palm (Phoenix dactylifera) Phytochemicals on AŒ≤(1-40) Amyloid Formation: An in-silico Analysis	2022	Front Neurosci	Zia Q, Rehman MT, Hashmi MA, Siddiqui S, Bin Dukhyil A, Ahmed MZ, Jamal A, Banawas S, Almalki SG, Owais M, Aldhafeeri HQ, Ibrahim IM, Alturaiki W, AlAjmi MF, Alsieni M, Alqurashi YE.	10.3389/fnins.2022.915122	excluded	abstract	wrong study design
rayyan-61476271	Design and synthesis of garlic-related unsymmetrical thiosulfonates as potential Alzheimer's disease therapeutics: In vitro and in silico study	2021	Bioorg Med Chem	Zilbeyaz K, Oztekin A, Kutluana EG.	10.1016/j.bmc.2021.116194	excluded	abstract	wrong study design
rayyan-61476272	A combined physiologically-based pharmacokinetic and quantitative systems pharmacology model for modeling amyloid aggregation in Alzheimer's disease	2023	CPT-PHARMACOMETRICS \& SYSTEMS PHARMACOLOGY	Geerts, Hugo and Walker, Mike and Rose, Rachel and Bergeler, Silke and van Der Graaf, Piet H. and Schuck, Edgar and Koyama, Akihiko and Yasuda, Sanae and Hussein, Ziad and Reyderman, Larisa and Swanson, Chad and Cabal, Antonio	10.1002/psp4.12912	included	full-text
rayyan-61476273	Analysis of clinical failure of anti-tau and anti-synuclein antibodies in neurodegeneration using a quantitative systems pharmacology model	2023	SCIENTIFIC REPORTS	Geerts, Hugo and Bergeler, Silke and Walker, Mike and van der Graaf, Piet H. and Courade, Jean-Philippe	10.1038/s41598-023-41382-0	excluded	full-text
rayyan-61476274	Quantitative Systems Pharmacology Model for Alzheimer Disease Indicates Targeting Sphingolipid Dysregulation as Potential Treatment Option	2018	CPT-PHARMACOMETRICS \& SYSTEMS PHARMACOLOGY	Clausznitzer, Diana and Pichardo-Almarza, Cesar and Relo, Ana Lucia and van Bergeijk, Jeroen and van der Kam, Elizabeth and Laplanche, Loic and Benson, Neil and Nijsen, Marjoleen	10.1002/psp4.12351	excluded	full-text
rayyan-61476275	Quantitative systems pharmacology-based exploration of relevant anti-amyloid therapy challenges in clinical practice	2024	ALZHEIMERS \& DEMENTIA-TRANSLATIONAL RESEARCH \& CLINICAL INTERVENTIONS	Geerts, Hugo and Bergeler, Silke and Walker, Mike and Rose, Rachel H. and van der Graaf, Piet H.	10.1002/trc2.12474	included	full-text
rayyan-61476276	Quantitative systems pharmacology model for Alzheimer's disease to predict the effect of aducanumab on brain amyloid	2022	CPT-PHARMACOMETRICS \& SYSTEMS PHARMACOLOGY	Lin, Lin and Hua, Fei and Salinas, Cristian and Young, Carissa and Bussiere, Thierry and Apgar, Joshua F. and Burke, John M. and Muralidharan, Kumar Kandadi and Rajagovindan, Rajasimhan and Nestorov, Ivan	10.1002/psp4.12759	included	full-text
rayyan-61476277	Systematic in silico analysis of clinically tested drugs for reducing amyloid-beta plaque accumulation in Alzheimer's disease	2021	ALZHEIMERS \& DEMENTIA	Madrasi, Kumpal and Das, Raibatak and Mohmmadabdul, Hafiz and Lin, Lin and Hyman, Bradley T. and Lauffenburger, Douglas A. and Albers, Mark W. and Rissman, Robert A. and Burke, John M. and Apgar, Joshua F. and Wille, Lucia and Gruenbaum, Lore and Hua, Fei	10.1002/alz.12312	included	full-text
rayyan-61476278	Simulating the Effects of Common Comedications and Genotypes on Alzheimer's Cognitive Trajectory Using a Quantitative Systems Pharmacology Approach	2020	JOURNAL OF ALZHEIMERS DISEASE	Geerts, Hugo and Spiros, Athan	10.3233/JAD-200688	excluded	full-text
rayyan-61476279	Learning from amyloid trials in Alzheimer's disease. A virtual patient analysis using a quantitative systems pharmacology approach	2020	ALZHEIMERS \& DEMENTIA	Geerts, Hugo and Spiros, Athan	10.1002/alz.12082	excluded	full-text
rayyan-61476280	Analysis of Cerebrospinal Fluid, Plasma Œ≤-Amyloid Biomarkers, and Cognition from a 2-Year Phase 2 Trial Evaluating Oral ALZ-801/Valiltramiprosate in APOE4 Carriers with Early Alzheimer's Disease Using Quantitative Systems Pharmacology Model	2024	DRUGS	Hey, John A. and Yu, Jeremy Y. and Abushakra, Susan and Schaefer, Jean F. and Power, Aidan and Kesslak, Patrick and Tolar, Martin	10.1007/s40265-024-02068-7	excluded	full-text
rayyan-61476281	Towards the virtual human patient. Quantitative Systems Pharmacology in Alzheimer's disease	2017	EUROPEAN JOURNAL OF PHARMACOLOGY	Geerts, Hugo and Spiros, Athan and Roberts, Patrick and Carr, Robert	10.1016/j.ejphar.2017.05.062	excluded	full-text
rayyan-61476282	Impact of amyloid-beta changes on cognitive outcomes in Alzheimer's disease: analysis of clinical trials using a quantitative systems pharmacology model	2018	ALZHEIMERS RESEARCH \& THERAPY	Geerts, Hugo and Spiros, Athan and Roberts, Patrick	10.1186/s13195-018-0343-5	excluded	full-text
rayyan-61476283	PBPK-PD modeling for the preclinical development and clinical translation of tau antibodies for Alzheimer's disease	2022	FRONTIERS IN PHARMACOLOGY	Bloomingdale, Peter and Bumbaca-Yadav, Daniela and Sugam, Jonathan and Grauer, Steve and Smith, Brad and Antonenko, Svetlana and Judo, Michael and Azadi, Glareh and Yee, Ka Lai	10.3389/fphar.2022.867457	excluded	full-text
rayyan-61476284	In Silico Design of Dual-Binding Site Anti-Cholinesterase Phytochemical Heterodimers as Treatment Options for Alzheimer's Disease	2022	CURRENT ISSUES IN MOLECULAR BIOLOGY	Amat-ur-Rasool, Hafsa and Ahmed, Mehboob and Hasnain, Shahida and Ahmed, Abrar and Carter, Wayne Grant	10.3390/cimb44010012	excluded	title	wrong study design
rayyan-61476285	In silico exploration of amyloid-related imaging abnormalities in the gantenerumab open-label extension trials using a semi-mechanistic model	2022	ALZHEIMERS \& DEMENTIA-TRANSLATIONAL RESEARCH \& CLINICAL INTERVENTIONS	Aldea, Roxana and Grimm, Hans Peter and Gieschke, Ronald and Hofmann, Carsten and Lott, Dominik and Bullain, Szofia and Delmar, Paul and Klein, Gregory and Lyons, Marco and Piazza, Fabrizio and Carare, Roxana O. and Mazer, Norman A.	10.1002/trc2.12306	excluded	full-text
rayyan-61476286	Recent Developments in New Therapeutic Agents against Alzheimer and Parkinson Diseases: In-Silico Approaches	2021	MOLECULES	Cruz-Vicente, Pedro and Passarinha, Luis A. and Silvestre, Samuel and Gallardo, Eugenia	10.3390/molecules26082193	excluded	abstract	background article
rayyan-61476287	In Silico Drug Design and Analysis of Dual Amyloid-Beta and Tau Protein-Aggregation Inhibitors for Alzheimer's Disease Treatment	2023	MOLECULES	Job, Nisha and Thimmakondu, Venkatesan S. S. and Thirumoorthy, Krishnan	10.3390/molecules28031388	excluded	title	wrong study design
rayyan-61476288	A New Hydrazide-Hydrazone Based Schiff Base: Synthesis, DFT Calculations, in Silico Pharmacokinetics and Toxicity, Inhibitory Activity Against Tau Aggregation and SARS-CoV-2 Mpro	2023	IRANIAN JOURNAL OF CHEMISTRY \& CHEMICAL ENGINEERING-INTERNATIONAL ENGLISH EDITION	Songul, Sahin and Necmi, Dege	10.30492/ijcce.2022.559865.5508	excluded	title	wrong study design
rayyan-61476289	In silico repurposing of antipsychotic drugs for Alzheimer's disease	2017	BMC NEUROSCIENCE	Kumar, Shivani and Chowdhury, Suman and Kumar, Suresh	10.1186/s12868-017-0394-8	excluded	title	wrong study design
rayyan-61476290	<i>In silico</i> Analysis of Selected Phytocompounds of <i>Cocculus hirsutus</i> as Potent Inhibitors of Tau Aggregation in Alzheimer's Disease	2022	ADVANCES IN PHARMACOLOGY AND PHARMACY	Gorla, Uma Sankar and Rao, G. S. N. Koteswara and Alavala, Rajasekhar Reddy and Manne, Ravi and Harshitha, Kadiyala	10.13189/app.2022.100201	excluded	abstract	wrong study design
rayyan-61476291	Phytochemicals for Drug Discovery in Alzheimer's Disease:<i> In</i><i> Silico</i> Advances	2021	CURRENT PHARMACEUTICAL DESIGN	Sharma, Smriti and Bhatia, Vinayak	10.2174/1381612826666200928161721	excluded	abstract	background article
rayyan-61476292	Structural, computational and <i>in silico</i> studies of 4-bromo-3-flurobenzonitrile as anti-Alzheimer and anti-Parkinson agents	2023	JOURNAL OF BIOMOLECULAR STRUCTURE \& DYNAMICS	Hegde, Vijayashree N. and Shyambhargav, J. S. and Chethan, B. S. and Leoma, Mofeli Benedict and Lokanath, N. K.	10.1080/07391102.2023.2226755	excluded	abstract	wrong study design
rayyan-61476293	<i>In silico</i> and pharmacokinetic assessment of echinocystic acid effectiveness in Alzheimer's disease like pathology	2023	FUTURE SCIENCE OA	Singh, S. Ankul and Vellapandian, Chitra	10.2144/fsoa-2023-0150	excluded	abstract	wrong study design
rayyan-61476294	Preliminary studies on trigonelline as potential anti-Alzheimer disease agent: Determination by hydrophilic interaction liquid chromatography and modeling of interactions with beta-amyloid	2014	JOURNAL OF CHROMATOGRAPHY B-ANALYTICAL TECHNOLOGIES IN THE BIOMEDICAL AND LIFE SCIENCES	Makowska, Joanna and Szczesny, Damian and Lichucka, Agnieszka and Gieldon, Artur and Chmurzynski, Lech and Kaliszan, Roman	10.1016/j.jchromb.2013.12.001	excluded	abstract	wrong study design
rayyan-61476295	An <i>In-silico</i> Approach to Identify Potential Drug Molecules for Alzheimer's Disease: A Case Involving Four Therapeutic Targets	2022	LETTERS IN DRUG DESIGN \& DISCOVERY	Nair, Smitha Sunil Kumaran and Shafreen, Rajamohamed Beema and Al Maskari, Saqar Said Nasser and Sivakumar, Nallusamy and Rajalekshmi, Kiran Gopakumar and Al Mawaali, Adhraa	10.2174/1570180819666220124114100	excluded	title	wrong study design
rayyan-61476296	Artificial intelligence assisted identification of potential tau aggregation inhibitors: ligand- and structure-based virtual screening, in silico ADME, and molecular dynamics study	2023	MOLECULAR DIVERSITY	Das, Bhanuranjan and Mathew, Alen T. T. and Baidya, Anurag T. K. and Devi, Bharti and Salmon, Rahul Rampa and Kumar, Rajnish	10.1007/s11030-023-10645-3	excluded	title	wrong study design
rayyan-61476297	Probing the interaction of memantine, an important Alzheimer's drug, with human serum albumin: <i>In silico</i> and <i>in vitro</i> approach	2021	JOURNAL OF MOLECULAR LIQUIDS	Alhumaydhi, Fahad A. and Aljasir, Mohammad A. and Aljohani, Abdullah S. M. and Alsagaby, Suliman A. and Alwashmi, Ameen S. S. and Shahwan, Moyad and Hassan, Md Imtaiyaz and Islam, Asimul and Shamsi, Anas	10.1016/j.molliq.2021.116888	excluded	abstract	wrong study design
rayyan-61476298	Integrating experimentation and quanitative modeling to enhance discovery of beta amyloid lowering therapeutics for Alzheimer's disease	2012	FRONTIERS IN PHARMACOLOGY	Lu, Yasong	10.3389/fphar.2012.00177	excluded	full-text
rayyan-61476299	<i>In silico </i>docking and comparative ADMET profile of different glycogen synthase kinase 3 beta inhibitors as the potential leads for the development of anti-Alzheimer drug therapy	2020	JOURNAL OF ADVANCED PHARMACEUTICAL TECHNOLOGY \& RESEARCH	Prajapat, Manisha and Sarma, Phulen and Shekhar, Nishant and Kaur, Hardeep and Singh, Sanjay and Kumar, Subodh and Kaur, Harpinder and Mahendiratta, Saniya and Sharma, Amit Raj and Kaur, Sukhmandeep and Mahalmani, Vidya M. and Medhi, Bikash	10.4103/japtr.JAPTR\_178\_19	excluded	title	wrong study design
rayyan-61476300	Integrated in-silico and in-vitro assessments of HDAC6 inhibitor efficacy in mitigating amyloid beta pathology in Alzheimer's disease	2023	JOURNAL OF BIOMOLECULAR STRUCTURE \& DYNAMICS	Choudhary, Gajendra and Prajapat, Manisha and Kaur, Gurjeet and Singh, Harvinder and Mahendiratta, Saniya and Prakash, Ajay and Medhi, Bikash	10.1080/07391102.2023.2274518	excluded	abstract	wrong study design
rayyan-61476301	Scaffold Morphing and In Silico Design of Potential BACE-1 ( Œ≤-Secretase) Inhibitors: A Hope for a Newer Dawn in Anti-Alzheimer Therapeutics	2023	MOLECULES	Bhatia, Shiveena and Singh, Manjinder and Sharma, Pratibha and Mujwar, Somdutt and Singh, Varinder and Mishra, Krishna Kumar and Singh, Thakur Gurjeet and Singh, Tanveer and Ahmad, Sheikh Fayaz	10.3390/molecules28166032	excluded	title	wrong study design
rayyan-61476302	Dual Inhibitors of Amyloid-Œ≤ and Tau Aggregation with Amyloid-Œ≤ Disaggregating Properties: Extended <i>In</i> <i>Cellulo</i>, <i>In</i> <i>Silico</i>, and Kinetic Studies of Multifunctional Anti-Alzheimer's Agents	2021	ACS CHEMICAL NEUROSCIENCE	Pasieka, Anna and Panek, Dawid and Szalaj, Natalia and Espargaro, Alba and Wieckowska, Anna and Malawska, Barbara and Sabate, Raimon and Bajda, Marek	10.1021/acschemneuro.1c00235	excluded	abstract	wrong study design
rayyan-61476303	Development of Pyrazole Harbouring Novel Leads Against Œ≤-Amyloid Protein Fibrillation by <i>in silico</i> Drug Design	2022	JOURNAL OF COMPUTATIONAL BIOPHYSICS AND CHEMISTRY	Mishra, Puja and Biswas, Sujata and Baur, Sudipta and Basak, Souvik and Mukherjee, Arup and Basu, Anindya	10.1142/S2737416522500193	excluded	title	wrong study design
rayyan-61476304	In-silico studies of some potent hybrid compounds against Alzheimer's disease through virtual screening, simulation techniques, and pharmacokinetic endowment	2023	BIOCATALYSIS AND AGRICULTURAL BIOTECHNOLOGY	Ajala, Abduljelil and Uzairu, Adamu and Shallangwa, Gideon A. and Abechi, Stephen E.	10.1016/j.bcab.2023.102941	excluded	title	wrong study design
rayyan-61476305	<i>In silico</i> investigation and targeting of amyloid Œ≤ oligomers of different size	2013	MOLECULAR BIOSYSTEMS	Autiero, Ida and Saviano, Michele and Langella, Emma	10.1039/c3mb70086k	excluded	abstract	wrong study design
rayyan-61476306	CyPD inhibition for Alzheimer's: <i>In silico</i> screening of phytochemicals from Asian medicinal plants	2024	INDIAN JOURNAL OF CHEMISTRY	Jain, Smita and Labhade, Sonali and Bhole, Ritesh	10.56042/ijc.v63i5.8969	excluded	title	wrong study design
rayyan-61476307	<i>In silico</i> and pharmacokinetic studies of glucomoringin from <i>Moringa oleifera</i> root for Alzheimer\&apos;s disease like pathology	2024	FUTURE SCIENCE OA	Manogna, Chintalapati and Margesan, Thirumal	10.2144/fsoa-2023-0255	excluded	title	wrong study design
rayyan-61476308	De-novo Drug Design, Molecular Docking and <i>In</i>-<i>Silico</i> Molecular Prediction of AChEI Analogues through CADD Approaches as Anti-Alzheimer's Agents	2020	CURRENT COMPUTER-AIDED DRUG DESIGN	Pandey, Surabhi and Singh, B. K.	10.2174/1573409915666190301124210	excluded	title	wrong study design
rayyan-61476309	In silico evidence of direct interaction between statins and Œ≤-amyloid	2019	JOURNAL OF CELLULAR BIOCHEMISTRY	Shakour, Neda and Bianconi, Vanessa and Pirro, Matteo and Barreto, George E. and Hadizadeh, Farzin and Sahebkar, Amirhossein	10.1002/jcb.27761	excluded	title	wrong study design
rayyan-61476310	Dual regulatory effects of neferine on amyloid-Œ≤ and tau aggregation studied by<i> in</i><i> silico,</i><i> in</i><i> vitro,</i> and lab-on-a-chip technology	2024	BIOMEDICINE \& PHARMACOTHERAPY	Nam, Yunkwon and Prajapati, Ritu and Kim, Sujin and Shin, Soo Jung and Cheong, Da Yeon and Park, Yong Ho and Park, Hyun Ha and Lim, Danyou and Yoon, Yoojeong and Lee, Gyudo and Jung, Hyun Ah and Park, Insu and Kim, Dong-Hyun and Choi, Jae Sue and Moon, Minho	10.1016/j.biopha.2024.116226	excluded	abstract	wrong study design
rayyan-61476311	In silico and in vitro assessment of the anti-√ü-amyloid aggregation and anti-cholinesterase activities of Ptaeroxylon obliquum and Bauhinia bowkeri extracts	2024	ELECTRONIC JOURNAL OF BIOTECHNOLOGY	Ojo, Michael C. and Mosa, Rebamang A. and Osunsanmi, Foluso O. and Revaprasadu, Neerish and Opoku, Andy R.	10.1016/j.ejbt.2023.11.004	excluded	abstract	wrong study design
rayyan-61476312	A Comparative Study of Binding Interactions of Natural Flavonoids and Conventional Drug Donepezil for Multiple Alzheimer's Disease Targets Using <i>In silico</i> Approach	2023	LETTERS IN DRUG DESIGN \& DISCOVERY	Sonawane, Devika and Pokharkar, Varsha	10.2174/1570180819666220509092139	excluded	title	wrong study design
rayyan-61476313	Œ±-bisabolol Œ≤-D-fucopyranoside as a potential modulator of Œ≤-amyloid peptide induced neurotoxicity: An <i>in vitro</i> \& <i>in silico</i> study	2019	BIOORGANIC CHEMISTRY	Jeyakumar, Mahalingam and Sathya, Sethuraman and Gandhi, Soniya and Tharra, Prabhakarrao and Suryanarayanan, Venkatesan and Singh, Sanjeev Kumar and Baire, Beeraiah and Devi, Kasi Pandima	10.1016/j.bioorg.2019.102935	excluded	abstract	wrong study design
rayyan-61476314	<i>The Insight of In Silico</i> and <i>In Vitro</i> evaluation of <i>Beta vulgaris</i> phytochemicals against Alzheimer's disease targeting acetylcholinesterase	2022	PLOS ONE	Rehman, Sidra and Ashfaq, Usman Ali and Sufyan, Muhammad and Shahid, Imran and Ijaz, Bushra and Hussain, Mureed	10.1371/journal.pone.0264074	excluded	abstract	wrong study design
rayyan-61476315	Œ≤-Secretase-1: In Silico Drug Reposition for Alzheimer's Disease	2023	INTERNATIONAL JOURNAL OF MOLECULAR SCIENCES	Galeana-Ascencio, Roberto A. and Mendieta, Liliana and Limon, Daniel I. and Gnecco, Dino and Teran, Joel L. and Orea, Maria L. and Carrasco-Carballo, Alan	10.3390/ijms24098164	excluded	title	wrong study design
rayyan-61476316	In silico search for an endogenous anti-Alzheimer's molecule - Screening amino acid metabolic pathways	2012	CANADIAN JOURNAL OF CHEMISTRY-REVUE CANADIENNE DE CHIMIE	Meek, Autumn R. and Simms, Gordon A. and Weaver, Donald F.	10.1139/v2012-074	excluded	abstract	wrong study design
rayyan-61476317	In Silico Molecular Docking Approach Against Enzymes Causing Alzheimer's Disease Using Borassus flabellifer Linn	2022	APPLIED BIOCHEMISTRY AND BIOTECHNOLOGY	Abraham, Jason Tom and Maharifa, H. Noorul Samsoon and Hemalatha, S.	10.1007/s12010-021-03779-3	excluded	title	wrong study design
rayyan-61476318	Design and In-silico Molecular Docking of NMDA NR2B Receptor Antagonist and Pharmacokinetic Prediction of Some Piperazine Sulfonyl Amine Derivatives for Alzheimer's Disease	2022	INTERNATIONAL JOURNAL OF LIFE SCIENCE AND PHARMA RESEARCH	Kumar, Sachin and Prabahar, A. Elphine and Sharma, Rajesh Kumar	10.22376/ijpbs/lpr.2022.12.6.P132-141	excluded	title	wrong study design
rayyan-61476319	Combining <i>in vitro</i> and <i>in silico</i> Approaches to Find New Candidate Drugs Pathological Proteins Related to the Alzheimer's Disease	2018	CURRENT NEUROPHARMACOLOGY	Li, Hui and Wang, Xiaobing and Yu, Hongmei and Zhu, Jing and Jin, Hongtao and Wang, Aiping and Yang, Zhaogang	10.2174/1570159X15666171030142108	excluded	abstract	background article
rayyan-61476320	<i>In Silico</i> Insight into Potential Anti-Alzheimer's Disease Mechanisms of Icariin	2016	INTERNATIONAL JOURNAL OF MOLECULAR SCIENCES	Cui, Zhijie and Sheng, Zhen and Yan, Xinmiao and Cao, Zhiwei and Tang, Kailin	10.3390/ijms17010113	excluded	abstract	wrong study design
rayyan-61476321	Whole-brain modeling of the differential influences of amyloid-beta and tau in Alzheimer's disease	2023	ALZHEIMERS RESEARCH \& THERAPY	Patow, Gustavo and Stefanovski, Leon and Ritter, Petra and Deco, Gustavo and Kobeleva, Xenia and Ini, Alzheimers Dis Neuroimaging	10.1186/s13195-023-01349-9	excluded	full-text
rayyan-61476322	Conceptualization and Synthesis of the First Inosito-Inositol (Decahydroxydecalin, DHD): In silico Binding to Œ≤-Amyloid Protein	2020	CHEMISTRY-A EUROPEAN JOURNAL	Rashid, Showkat and Bhat, Bilal A. and Mehta, Goverdhan	10.1002/chem.202003367	excluded	abstract	wrong study design
rayyan-61476323	In-silico investigations of novel tacrine derivatives potency against Alzheimer's disease	2024	SCIENTIFIC AFRICAN	El Fadili, Mohamed and Er-rajy, Mohammed and Abdalla, Mohnad and Abuelizz, Hatem A. and Zarougui, Sara and Alkhulaifi, Fadwa Mohammed and Alahmady, Nada F. and Shami, Ashwag and Elhallaoui, Menana	10.1016/j.sciaf.2023.e02048	excluded	abstract	wrong study design
rayyan-61476324	A newly synthesized small molecule: the evaluation against Alzheimer's Disease by in silico drug design and computational structure analysis methods	2021	JOURNAL OF MOLECULAR STRUCTURE	Sahin, Songul and Dege, Necmi	10.1016/j.molstruc.2021.130337	excluded	title	wrong study design
rayyan-61476325	<i>In Silico</i> Theoretical Molecular Modeling for Alzheimer's Disease: The Nicotine-Curcumin Paradigm in Neuroprotection and Neurotherapy	2011	INTERNATIONAL JOURNAL OF MOLECULAR SCIENCES	Kumar, Pradeep and Pillay, Viness and Choonara, Yahya E. and Modi, Girish and Naidoo, Dinesh and du Toit, Lisa C.	10.3390/ijms12010694	excluded	abstract	wrong study design
rayyan-61476326	In vitro and in silico investigation of FDA-approved drugs to be repurposed against Alzheimer's disease	2024	DRUG DEVELOPMENT RESEARCH	Akkaya, Didem and Seyhan, Gokce and Sari, Suat and Barut, Burak	10.1002/ddr.22184	excluded	abstract	wrong study design
rayyan-61476327	Genistein and Galantamine Combinations Decrease Œ≤-Amyloid Peptide<sub>(1-42)</sub>-Induced Genotoxicity and Cell Death in SH-SY5Y Cell Line: an In Vitro and In Silico Approach for Mimic of Alzheimer's Disease	2020	NEUROTOXICITY RESEARCH	Castillo, Willian Orlando and Palomino, Nilza Velasco and Takahashi, Catarina Satie and Giuliatti, Silvana	10.1007/s12640-020-00243-8	excluded	abstract	wrong study design
rayyan-61476328	<i>In silico</i> designed microtubule-stabilizer drugs against tauopathy in Alzheimer's disease	2023	JOURNAL OF BIOMOLECULAR STRUCTURE \& DYNAMICS	Sarukhanyan, Edita and Dandekar, Thomas	10.1080/07391102.2022.2139760	excluded	title	wrong study design
rayyan-61476329	A novel synthetic derivative of biaryl guanidine as a potential BACE1 inhibitor, to treat Alzheimer's disease: <i>In</i>-<i>silico</i>, in-<i>vitro</i> and<i> in</i>-<i>vivo </i>evaluation	2022	PAKISTAN JOURNAL OF PHARMACEUTICAL SCIENCES	Ali, Sayyad and Asad, Muhammad Hassham Hassan Bin and Javed, Muhammad Arslan and Javed, Tariq and Al-Kharaman, Yasser M. S. A. and Latif, Muhammad and Mohsin, Sabeeh and Nawaz, Taufiq and Hasan, Syed Muhammad Farid and Iqbal, Jamshed and Babak, Borhan and Hussain, Izhar	10.36721/PJPS.2022.35.5.REG	excluded	abstract	wrong study design
rayyan-61476330	<i>In silico</i> study of phytochemicals for anticholinesterase activity as a potential drug target against Alzheimer's disease	2022	CHEMICAL BIOLOGY LETTERS	Khanadgale, Tushar T. and Singh, Kuldeepkumar and Sinha, Sangeeta and Puri, Akshita		excluded	abstract	wrong study design
rayyan-61476331	AZ-4217: A High Potency BACE Inhibitor Displaying Acute Central Efficacy in Different <i>In Vivo</i> Models and Reduced Amyloid Deposition in Tg2576 Mice	2013	JOURNAL OF NEUROSCIENCE	Eketjall, Susanna and Janson, Juliette and Jeppsson, Fredrik and Svanhagen, Alexander and Kolmodin, Karin and Gustavsson, Susanne and Radesater, Ann-Cathrin and Eliason, Kristina and Briem, Sveinn and Appelkvist, Paulina and Niva, Camilla and Berg, Anna-Lena and Karlstrom, Sofia and Swahn, Britt-Marie and Falting, Johanna	10.1523/JNEUROSCI.1165-13.2013	excluded	title	animal
rayyan-61476332	Combined <i>in silico</i> approaches for the identification of novel inhibitors of <i>human</i> islet amyloid polypeptide (hIAPP) fibrillation	2017	JOURNAL OF MOLECULAR GRAPHICS \& MODELLING	Patel, Palak and Parmar, Krupali and Vyas, Vivek K. and Patel, Dhaval and Das, Mili	10.1016/j.jmgm.2017.09.004	excluded	title	wrong population
rayyan-61476333	Discovery of Dihydrochalcone as Potential Lead for Alzheimer's Disease: <i>In Silico</i> and <i>In Vitro</i> Study	2013	PLOS ONE	Viet, Man Hoang and Chen, Chun-Yu and Hu, Chin-Kun and Chen, Yun-Ru and Li, Mai Suan	10.1371/journal.pone.0079151	excluded	abstract	wrong study design
rayyan-61476334	Purpurin modulates Tau-derived VQIVYK fibrillization and ameliorates Alzheimer's disease-like symptoms in animal model	2020	CELLULAR AND MOLECULAR LIFE SCIENCES	Viswanathan, Guru Krishnakumar and Shwartz, Dana and Losev, Yelena and Arad, Elad and Shemesh, Chen and Pichinuk, Edward and Engel, Hamutal and Raveh, Avi and Jelinek, Raz and Cooper, Itzik and Gosselet, Fabien and Gazit, Ehud and Segal, Daniel	10.1007/s00018-019-03312-0	excluded	title	animal
rayyan-61476335	Alzheimer's disease biomarker discovery using <i>in silico</i> literature mining and clinical validation	2012	JOURNAL OF TRANSLATIONAL MEDICINE	Greco, Ines and Day, Nicola and Riddoch-Contreras, Joanna and Reed, Jane and Soininen, Hilkka and Kloszewska, Iwona and Tsolaki, Magda and Vellas, Bruno and Spenger, Christian and Mecocci, Patrizia and Wahlund, Lars-Olof and Simmons, Andrew and Barnes, Julie and Lovestone, Simon	10.1186/1479-5876-10-217	excluded	abstract	literature mining
rayyan-61476336	Fullerenol C<sub>60</sub>(OH)<sub>16</sub> prevents amyloid fibrillization of AŒ≤<sub>40</sub> - <i>in vitro</i> and <i>in silico</i> approach	2016	PHYSICAL CHEMISTRY CHEMICAL PHYSICS	Bednarikova, Zuzana and Huy, Pham Dinh Quoc and Mocanu, Maria-Magdalena and Fedunova, Diana and Li, Mai Suan and Gazova, Zuzana	10.1039/c6cp00901h	excluded	abstract	wrong study design
rayyan-61476337	In Silico Analysis Used to Estimate Active Compounds of Phthalazinones and the Potential Pharmacological Mechanism in Alzheimer's Disease Treatment - 2021 8TH INTERNATIONAL CONFERENCE ON BIOINFORMATICS RESEARCH AND APPLICATIONS, ICBRA 2021	2021	ICBRA '21: Proceedings of the 8th International Conference on Bioinformatics Research and Applications	Ye, Huimin and Qi, Huaiyuan and Huang, Zhihai and Yan, Jingsong and Li, Zhong	10.1145/3487027.3489043	excluded	title	wrong publication type
rayyan-61476338	<i>In silico</i> discovery of noteworthy multi-targeted acetylcholinesterase inhibitors for the treatment of Alzheimer's disease	2020	ADVANCES IN TRADITIONAL MEDICINE	Raka, Sabreena Chowdhury and Ahamed, Rahad and Rahman, Arifur and Momen, A. Z. M. Ruhul	10.1007/s13596-019-00407-8	excluded	title	wrong study design
rayyan-61476339	Development of Activity Rules and Chemical Fragment Design for In Silico Discovery of AChE and BACE1 Dual Inhibitors against Alzheimer's Disease	2023	MOLECULES	Bao, Le-Quang and Baecker, Daniel and Mai Dung, Do Thi and Phuong Nhung, Nguyen and Thi Thuan, Nguyen and Nguyen, Phuong Linh and Phuong Dung, Phan Thi and Huong, Tran Thi Lan and Rasulev, Bakhtiyor and Casanola-Martin, Gerardo M. M. and Nam, Nguyen-Hai and Pham-The, Hai	10.3390/molecules28083588	excluded	title	wrong study design
rayyan-61476340	Curcumin-Attenuated TREM-1/DAP12/NLRP3/Caspase-1/IL1B, TLR4/NF-Œ∫B Pathways, and Tau Hyperphosphorylation Induced by 1,2-Diacetyl Benzene: An in Vitro and in Silico Study	2022	NEUROTOXICITY RESEARCH	Nguyen, Hai Duc and Jo, Won Hee and Hoang, Ngoc Hong Minh and Kim, Min-Sun	10.1007/s12640-022-00535-1	excluded	abstract	wrong study design
rayyan-61476341	Pharmacokinetic-pharmacodynamic modeling of rivastigmine, a cholinesterase inhibitor, in patients with Alzheimer's disease	2001	JOURNAL OF CLINICAL PHARMACOLOGY	Gobburu, JVS and Tammara, V and Lesko, L and Jhee, SS and Sramek, JJ and Cutler, NR and Yuan, RH	10.1177/00912700122012689	excluded	full-text
rayyan-61476342	A Computational <i>In silico</i> Approach for Identification of Indian Herbs for the Treatment of Alzheimer's Disease	2015	RESEARCH JOURNAL OF PHARMACEUTICAL BIOLOGICAL AND CHEMICAL SCIENCES	Manakadan, Asha Asokan and Suja, Saranya Tulasidharan and Silvipriya, K. S. and Chithra, J.		excluded	title	wrong study design
rayyan-61476343	Assessing the potential of <i>Psidium guajava</i> derived phytoconstituents as anticholinesterase inhibitor to combat Alzheimer's disease: an <i>in-silico</i> and <i>in-vitro</i> approach	2024	JOURNAL OF BIOMOLECULAR STRUCTURE \& DYNAMICS	Bhattacharya, Kunal and Bhattacharjee, Atanu and Chakraborty, Manodeep	10.1080/07391102.2024.2301930	excluded	abstract	wrong study design
rayyan-61476344	<i>In silico</i> identification of colchicine derivatives as novel and potential inhibitors based on molecular docking and dynamic simulations targeting multifactorial drug targets involved in Alzheimer's disease	2023	JOURNAL OF BIOMOLECULAR STRUCTURE \& DYNAMICS	Raturi, Adity and Yadav, Vikas and Hoda, Nasimul and Subbarao, Naidu and Chaudhry, Saif Ali	10.1080/07391102.2023.2263586	excluded	title	wrong study design
rayyan-61476345	Combinative effects of akarkara root-derived metabolites on anti-inflammatory and anti-alzheimer key enzymes: integrating bioassay-guided fractionation, GC-MS analysis, and <i>in silico</i> studies	2023	BMC COMPLEMENTARY MEDICINE AND THERAPIES	Ibrahim, Rana M. and Abdel-Baki, Passent M. and Elmasry, Ghada F. and El-Rashedy, Ahmed A. and Mahdy, Nariman E.	10.1186/s12906-023-04210-6	excluded	abstract	wrong study design
rayyan-61476346	Potential Therapeutic Agents on Alzheimer's Disease through Molecular Docking and Molecular Dynamics Simulation Study of Plant-Based Compounds	2023	CHEMISTRY \& BIODIVERSITY	Borah, Kasmika and Bora, Kangkana and Mallik, Saurav and Zhao, Zhongming	10.1002/cbdv.202200684	excluded	title	wrong study design
rayyan-61476347	Low molecular weight precursor applicable for Alzheimer disease drugs synthesis (AChE and BChE inhibition, BACE inhibition, antioxidant properties and <i>in silico</i> modulation)	2014	JOURNAL OF APPLIED BIOMEDICINE	Drtinova, Lucie and Dobes, Petr and Pohanka, Miroslav	10.1016/j.jab.2014.01.010	excluded	abstract	wrong study design
rayyan-61476348	An <i>in</i>-<i>silico</i> approach - molecular docking analysis of flavonoids against GSK-3Œ≤ and TNF-Œ± targets in Alzheimer's disease	2024	JOURNAL OF RECEPTORS AND SIGNAL TRANSDUCTION	Viswanathan, Sittarthan and Sivaraj, Rengaraj and Vasanthi, A. Hannah Rachel and Subramanian, Kavimani and Ramesh, Vimalavathini	10.1080/10799893.2024.2396430	excluded	title	wrong study design
rayyan-61476349	Investigating Reliable Conditions for HEWL as an Amyloid Model in Computational Studies and Drug Interactions	2019	JOURNAL OF CHEMICAL INFORMATION AND MODELING	Kalhor, Hamid R. and Jabbary, Mohammadparsa	10.1021/acs.jcim.9b00819	excluded	abstract	wrong study design
rayyan-61476350	Optimal anti-amyloid-beta therapy for Alzheimer's disease via a personalized mathematical model	2022	PLOS COMPUTATIONAL BIOLOGY	Hao, Wenrui and Lenhart, Suzanne and Petrella, Jeffrey R.	10.1371/journal.pcbi.1010481	excluded	full-text
rayyan-61476351	In silico identification of natural product inhibitors for -secretase activating protein, a therapeutic target for Alzheimer's disease	2019	JOURNAL OF CELLULAR BIOCHEMISTRY	Gupta, Manoj Kumar and Vadde, Ramakrishna	10.1002/jcb.28316	excluded	title	wrong study design
rayyan-61476352	Characterization of Altered Molecular Pathways in the Entorhinal Cortex of Alzheimer's Disease Patients and In Silico Prediction of Potential Repurposable Drugs	2022	GENES	Fagone, Paolo and Mangano, Katia and Martino, Gabriella and Quattropani, Maria Catena and Pennisi, Manuela and Bella, Rita and Fisicaro, Francesco and Nicoletti, Ferdinando and Petralia, Maria Cristina	10.3390/genes13040703	excluded	title	wrong study design
rayyan-61476353	Repurposing of FDA-approved drugs as dual-acting MAO-B and AChE inhibitors against Alzheimer's disease: An<i> in</i><i> silico</i> and<i> in</i><i> vitro</i> study	2023	JOURNAL OF MOLECULAR GRAPHICS \& MODELLING	Mateev, Emilio and Kondeva-Burdina, Magdalena and Georgieva, Maya and Zlatkov, Alexander	10.1016/j.jmgm.2023.108471	excluded	title	wrong study design
rayyan-61476354	Novel Thiosemicarbazone Quantum Dots in the Treatment of Alzheimer?s Disease Combining In Silico Models Using Fingerprints and Physicochemical Descriptors	2023	ACS OMEGA	Quang, Nguyen Minh and Thai, Hoa Tran and Le Thi, Hoa and Cuong, Nguyen Duc and Hien, Nguyen Quoc and Hoang, DongQuy and Ngoc, Vu Thi Bao and Minh, Vo Ky and Van Tat, Pham	10.1021/acsomega.2c07934	excluded	title	wrong study design
rayyan-61476355	Thioflavin-based molecular probes for application in Alzheimer's disease: from <i>in silico</i> to <i>in vitro</i> models	2015	METALLOMICS	Rodriguez-Rodriguez, C. and Telpoukhovskaia, M. A. and Ali-Torres, J. and Rodriguez-Santiago, L. and Manso, Y. and Bailey, G. A. and Hidalgo, J. and Sodupe, M. and Orvig, C.	10.1039/c4mt00167b	excluded	abstract	wrong study design
rayyan-61476356	Repositioning of antidiabetic drugs for Alzheimer's disease: possibility of Wnt signaling modulation by targeting LRP6 an <i>in silico</i> based study	2022	JOURNAL OF BIOMOLECULAR STRUCTURE \& DYNAMICS	Manandhar, Suman and Priya, Keerthi and Mehta, Chetan H. and Nayak, Usha Y. and Kabekkodu, Shama Prasada and Pai, K. Sreedhara Ranganath	10.1080/07391102.2021.1930583	excluded	title	wrong study design
rayyan-61476357	Virtual Therapy with the NMDA Antagonist Memantine in Hippocampal Models of Moderate to Severe Alzheimer's Disease, In Silico Trials	2022	PHARMACEUTICALS	Swietlik, Dariusz and Bialowas, Jacek and Kusiak, Aida and Krasny, Marta	10.3390/ph15050546	excluded	full-text
rayyan-61476358	Network-based identification of miRNAs and transcription factors and<i> in</i><i> silico</i> drug screening targeting 8-secretase involved in Alzheimer's disease	2021	HELIYON	Iqbal, Saleem and Malik, Md Zubbair and Pal, Debnath	10.1016/j.heliyon.2021.e08502	excluded	title	wrong study design
rayyan-61476359	Amyloid Œ≤ fibrils disruption by kolaviron: Molecular docking and extended molecular dynamics simulation studies	2021	COMPUTATIONAL BIOLOGY AND CHEMISTRY	Adewole, Kayode Ezekiel and Gyebi, Gideon A. and Ibrahim, Ibrahim M.	10.1016/j.compbiolchem.2021.107557	excluded	title	wrong study design
rayyan-61476360	Aloe vera: antioxidant capacity and potential use as therapeutic agent in the treatment of Alzheimer's through in silico evaluation	2024	CIENCIAUAT	Velazquez-Lopez, Arturo Alberto and Garcia-Rojas, Vanessa and Tornero-Martinez, Antonio and Mora-Escobedo, Rosalva	10.29059/cienciauat.v18i2.1803	excluded	abstract	wrong study design
rayyan-61476361	Multi-Target Inhibitors for Proteins Associated with Alzheimer: <i>In Silico</i> Discovery using Fragment-Based Descriptors	2013	CURRENT ALZHEIMER RESEARCH	Speck-Planche, Alejandro and Kleandrova, Valeria V. and Luan, Feng and Cordeiro, M. Natalia D. S.	10.2174/1567205011310020001	excluded	title	wrong study design
rayyan-61476362	Application of clinical trial simulation to compare proof-of-concept study designs for drugs with a slow onset of effect; an example in Alzheimer's disease	2006	PHARMACEUTICAL RESEARCH	Lockwood, Peter and Ewy, Wayne and Hermann, David and Holford, Nick	10.1007/s11095-006-9048-8	excluded	full-text
rayyan-61476363	<i>In silico</i> Analysis of Binding Interaction of Phytoconstituents with N-Methyl-D-Aspartate Receptor for Potential Therapeutic Use in Alzheimer's Disease	2018	PHARMACOGNOSY MAGAZINE	Chowdhury, Suman and Kumar, Suresh	10.4103/pm.pm\_214\_18	excluded	title	wrong study design
rayyan-61476364	In Silico Analysis of Metabolites from Peruvian Native Plants as Potential Therapeutics against Alzheimer's Disease	2022	MOLECULES	Goyzueta-Mamani, Luis Daniel and Barazorda-Ccahuana, Haruna Luz and Chavez-Fumagalli, Miguel Angel and F. Alvarez, Karla Lucia and Aguilar-Pineda, Jorge Alberto and Vera-Lopez, Karin Jannet and Lino Cardenas, Christian Lacks	10.3390/molecules27030918	excluded	abstract	wrong study design
rayyan-61476365	Quantitative Pharmacology Approach in Alzheimer's Disease: Efficacy Modeling of Early Clinical Data to Predict Clinical Outcome of Tesofensine	2010	AAPS JOURNAL	Lehr, Thorsten and Staab, Alexander and Trommeshauser, Dirk and Schaefer, Hans Guenter and Kloft, Charlotte	10.1208/s12248-009-9164-6	excluded	full-text
rayyan-61476366	Isoindolone derivatives as novel potential anti-Alzheimer's candidates: synthesis, in silico, and AChE inhibitory activity evaluation	2022	MEDICINAL CHEMISTRY RESEARCH	Andrade-Jorge, Erik and Rivera-Sanchez, Fernando and Rodriguez, Jessica E. and Lagos-Cruz, Jesus A. and Reyes-Vallejo, Natalia and Villalobos-Molina, Rafael and Gallardo-Ortiz, Itzell A. and Reyes-Ramirez, Adelfo	10.1007/s00044-022-02884-0	excluded	abstract	wrong study design
rayyan-61476367	<i>In silico</i> screening of anticholinesterase alkaloids for cyclooxygenase-2 (COX-2) and matrix metalloproteinase 8 (MMP-8) inhibitory potentials as multi-target inhibitors of Alzheimer's disease	2019	MEDICINAL CHEMISTRY RESEARCH	Ishola, Ahmed A. and Adewole, Kayode E.	10.1007/s00044-019-02407-4	excluded	title	wrong study design
rayyan-61476368	Anti-Alzheimer's Activity of Compounds from the Methanolic Extract of <i>Lawsonia inermis</i> Seeds: <i>In vivo</i> and <i>in silico</i> Molecular Docking Studies	2021	INDIAN JOURNAL OF PHARMACEUTICAL EDUCATION AND RESEARCH	Jyothi, Punabaka and Yellamma, Kuna	10.5530/ijper.55.2.84	excluded	title	wrong study design
rayyan-61476369	Synthesis, <i>in silico </i>ADMET prediction analysis, and pharmacological evaluation of sulfonamide derivatives tethered with pyrazole or pyridine as anti-diabetic and anti-Alzheimer's agents	2024	SAUDI PHARMACEUTICAL JOURNAL	Abdelazeem, Nagwa M. and Aboulthana, Wael M. and Hassan, Ashraf S. and Almehizia, Abdulrahman A. and Naglah, Ahmed M. and Alkahtani, Hamad M.	10.1016/j.jsps.2024.102025	excluded	title	wrong study design
rayyan-61476370	Anticholinesterase activity of Areca Catechu: <i>In Vitro </i>and<i> in silic</i>o green synthesis approach in search for therapeutic agents against Alzheimer's disease	2022	FRONTIERS IN PHARMACOLOGY	Pradeep, Sushma and Prabhuswaminath, Samudyata C. C. and Reddy, Pruthvish and Srinivasa, Sudhanva M. M. and Shati, Ali A. A. and Alfaifi, Mohammad Y. Y. and Elbehairi, I, Serag Eldin and Achar, Raghu Ram and Silina, Ekaterina and Stupin, Victor and Manturova, Natalia and Glossman-Mitnik, Daniel and Shivamallu, Chandan and Kollur, Shiva Prasad	10.3389/fphar.2022.1044248	excluded	abstract	wrong study design
rayyan-61476371	Kinetic Ensemble of Tau Protein through the Markov State Model and Deep Learning Analysis	2024	JOURNAL OF CHEMICAL THEORY AND COMPUTATION	Yuan, Yongna and Mao, Xuqi and Pan, Xiaohang and Zhang, Ruisheng and Su, Wei	10.1021/acs.jctc.3c01211	excluded	title	wrong study design
rayyan-61476372	Synthesis, in silico, and evaluation of AChE inhibitory activity of N-phthaloylphenylglycine derivatives as potential anti-Alzheimer's agents	2023	MEDICINAL CHEMISTRY RESEARCH	Andrade-Jorge, Erik and Reyes-Vallejo, Natalia and Contreras-Cruz, David A. and Rivera-Sanchez, Fernando and Rodriguez, Jessica E. and Lagos-Cruz, Jesus A. and Villalobos-Molina, Rafael and Gallardo-Ortiz, Itzell A. and Reyes-Ramirez, Adelfo	10.1007/s00044-023-03141-8	excluded	abstract	wrong study design
rayyan-61476373	Molecular docking and simulation studies to give insight of surfactin amyloid interaction for destabilizing Alzheimer's AŒ≤42 protofibrils	2016	MEDICINAL CHEMISTRY RESEARCH	Verma, Ashish and Kumar, Akhil and Debnath, Mira	10.1007/s00044-016-1594-y	excluded	title	wrong study design
rayyan-61476374	BIIB042, a novel Œ≥-secretase modulator, reduces amyloidogenic AŒ≤ isoforms in primates and rodents and plaque pathology in a mouse model of Alzheimer's disease	2016	NEUROPHARMACOLOGY	Scannevin, Robert H. and Chollate, Sowmya and Brennan, Melanie S. and Snodgrass-Belt, Pamela A. and Peng, Hairuo and Xu, Lin and Jung, Mi-young and Bussiere, Thierry and Arastu, Mahin F. and Talreja, Tina and Xin, Zhili and Dunstan, Robert W. and Fahrer, Diana and Rohde, Ellen and Dunah, Anthone W. and Wang, Joy and Kumaravel, Gnanasambandam and Taveras, Arthur G. and Arnold, H. Moore and Rhodes,…	10.1016/j.neuropharm.2015.12.006	excluded	title	animal
rayyan-61476375	Simulations of symptomatic treatments for Alzheimer's disease: computational analysis of pathology and mechanisms of drug action	2012	ALZHEIMERS RESEARCH \& THERAPY	Roberts, Patrick D. and Spiros, Athan and Geerts, Hugo	10.1186/alzrt153	excluded	full-text
rayyan-61476376	Phytoconstituents of Ashwagandha as potential inhibitors of human islet amyloid polypeptide (hIAPP): an in silico investigation	2023	JOURNAL OF BIOMOLECULAR STRUCTURE \& DYNAMICS	Rout, Janmejaya and Panda, Smita Manjari and Tripathy, Umakanta	10.1080/07391102.2023.2259491	excluded	title	wrong population
rayyan-61476377	Study of nonlinear optical responses of phytochemicals of <i>Clitoria ternatea</i> by quantum mechanical approach and investigation of their anti-Alzheimer activity with in silico approach	2023	STRUCTURAL CHEMISTRY	Lakhera, Shradha and Devlal, Kamal and Rana, Meenakshi and Celik, Ismail	10.1007/s11224-022-01981-5	excluded	abstract	wrong study design
rayyan-61476378	In silico identification of novel heterocyclic compounds combats Alzheimer's disease through inhibition of butyrylcholinesterase enzymatic activity	2023	JOURNAL OF BIOMOLECULAR STRUCTURE \& DYNAMICS	Nguyen, Hai Duc	10.1080/07391102.2023.2259482	excluded	title	wrong study design
rayyan-61476379	In silico identification of novel stilbenes analogs for potential multi-targeted drugs against Alzheimer's disease	2023	JOURNAL OF MOLECULAR MODELING	Firdoos, Sundas and Dai, Rongji and Tahir, Rana Adnan and Khan, Zahid Younas and Li, Hui and Zhang, Jun and Ni, Junjun and Quan, Zhenzhen and Qing, Hong	10.1007/s00894-023-05609-1	excluded	title	wrong study design
rayyan-61476380	Screening of Multitarget-Directed Natural Compounds as Drug Candidates for Alzheimer's Disease Using <i>In Silico</i> Techniques: Their Extraction and <i>In Vitro</i> Validation	2023	ACS OMEGA	Srivastava, Sukriti and Sharma, Shilpa and Deep, Shashank and Khare, Sunil Kumar	10.1021/acsomega.3c04261	excluded	title	wrong study design
rayyan-61476381	Leveraging preclinical models for the development of Alzheimer disease therapeutics	2020	NATURE REVIEWS DRUG DISCOVERY	Scearce-Levie, Kimberly and Sanchez, Pascal E. and Lewcock, Joseph W.	10.1038/s41573-020-0065-9	excluded	abstract	background article
rayyan-61476382	Transcript-Level In Silico Analysis of Alzheimer's Disease-Related Gene Biomarkers and Their Evaluation with Bioactive Flavonoids to Explore Therapeutic Interactions	2023	ACS OMEGA	Azmi, Muhammad Bilal and Ahmed, Affan and Ahmed, Tehniat Faraz and Imtiaz, Fauzia and Asif, Uzma and Zaman, Uzma and Khan, Khalid Ali and Sherwani, Asif Khan	10.1021/acsomega.3c05769	excluded	abstract	wrong study design
rayyan-61476383	Anti-Alzheimer potential of a waste by-product (peel) of Omani pomegranate fruits: Quantification of phenolic compounds, <i>in-vitro</i> antioxidant, anti-cholinesterase and <i>in-silico</i> studies	2021	BIOCATALYSIS AND AGRICULTURAL BIOTECHNOLOGY	Khokar, Rehab and Hachani, Khouloud and Hasan, Mariya and Othmani, Fahd and Essam, Mohammad and Al Mamari, Aliya and Dhanalekshmi, U. M. and Khan, Shah Alam	10.1016/j.bcab.2021.102223	excluded	abstract	wrong study design
rayyan-61476384	Identification of phytochemicals from North African plants for treating Alzheimer's diseases and of their molecular targets by in silico network pharmacology approach	2021	JOURNAL OF TRADITIONAL AND COMPLEMENTARY MEDICINE	Raafat, Karim	10.1016/j.jtcme.2020.08.002	excluded	abstract	wrong study design
rayyan-61476385	A Cocktail of Polyherbal Bioactive Compounds and Regular Mobility Training as Senolytic Approaches in Age-dependent Alzheimer's: the In Silico Analysis, Lifestyle Intervention in Old Age	2023	JOURNAL OF MOLECULAR NEUROSCIENCE	Hajibabaie, Fatemeh and Abedpoor, Navid and Taghian, Farzaneh and Safavi, Kamran	10.1007/s12031-022-02086-8	excluded	title	bioinformatics
rayyan-61476386	<i>In silico</i> identification of novel immunostimulating phytochemicals with acetylcholinesterase inhibition activity from <i>Piper betle</i> L. and <i>Vitex negundo</i> L. for the treatment of Alzheimer's disease (AD)	2021	ANNALS OF PHYTOMEDICINE-AN INTERNATIONAL JOURNAL	Mohideen, Abubucker Peer	10.21276/ap.2021.10.1.9	excluded	title	wrong study design
rayyan-61476387	Pathogenic Processes Underlying Alzheimer's Disease: Modeling the Effects of Amyloid Beta on Synaptic Transmission - 2019 41ST ANNUAL INTERNATIONAL CONFERENCE OF THE IEEE ENGINEERING IN MEDICINE AND BIOLOGY SOCIETY (EMBC)	2019	2019 41st Annual International Conference of the IEEE Engineering in Medicine and Biology Society (EMBC)	Bouteiller, Jean-Marie C. and Mergenthal, Adam R. and Hu, Eric and Berger, Theodore W.	10.1109/EMBC.2019.8857871	excluded	title	wrong publication type
rayyan-61476388	Structure-Based Approaches for the Prediction of Alzheimer's Disease Inhibitors: Comparative Interactions Analysis, Pharmacophore Modeling and Molecular Dynamics Simulations	2024	CHEMISTRYSELECT	Zerroug, Enfale and Belaidi, Salah and Chtita, Samir and Tuffaha, Ghada and Abulqais, Faizan and Kciuk, Mateusz and Dubey, Amit and Taha, Mutasem O.	10.1002/slct.202303307	excluded	title	wrong study design
rayyan-61476389	Donanemab exposure and efficacy relationship using modeling in Alzheimer's disease	2023	ALZHEIMERS \& DEMENTIA-TRANSLATIONAL RESEARCH \& CLINICAL INTERVENTIONS	Gueorguieva, Ivelina and Willis, Brian A. and Chua, Laiyi and Chow, Kay and Ernest II, C. Steven and Wang, Jian and Shcherbinin, Sergey and Sims, John R. and Chigutsa, Emmanuel	10.1002/trc2.12404	excluded	full-text
rayyan-61476390	Rational drug repurposing for alzheimer's treatment using in-silico ligand and structure-based approaches	2024	BRAZILIAN JOURNAL OF PHARMACEUTICAL SCIENCES	Rathi, Karishma and Wavhale, Ravindra and Bhole, Ritesh and Undale, Vaishali and Chaudhari, Somdatta	10.1590/s2175-97902024e23618	excluded	title	wrong study design
rayyan-61476391	<i>In silico</i> drug repositioning for the treatment of Alzheimer's disease using molecular docking and gene expression data	2016	RSC ADVANCES	Xie, Hongbo and Wen, Haixia and Qin, Mingze and Xia, Jie and Zhang, Denan and Liu, Lei and Liu, Bo and Liu, Qiuqi and Jin, Qing and Chen, Xiujie	10.1039/c6ra21941a	excluded	title	wrong study design
rayyan-61476392	Oral treatment with the all-D-peptide RD2 enhances cognition in aged beagle dogs - A model of sporadic Alzheimer's disease	2023	HELIYON	Kutzsche, Janine and Schemmert, Sarah and Bujnicki, Tuyen and Zafiu, Christian and Halbgebauer, Steffen and Kraemer-Schulien, Victoria and Pils, Marlene and Bloemeke, Lara and Post, Julia and Kulawik, Andreas and Juergens, Dagmar and Rossberg, Wolfgang M. and Huempel, Michael and Bannach, Oliver and Otto, Markus and Araujo, Joseph A. and Willuweit, Antje and Willbold, Dieter	10.1016/j.heliyon.2023.e18443	excluded	title	animal
rayyan-61476393	<i>In</i><i> silico</i> molecular docking and dynamic simulation of anti-cholinesterase compounds from the extract of<i> Catunaregam</i><i> spinosa</i> for possible treatment of Alzheimer's disease	2024	HELIYON	Thandivel, Sathish and Rajan, Poovarasan and Gunasekar, Tamizharasan and Arjunan, Abisek and Khute, Sulekha and Kareti, Srinivasa Rao and Paranthaman, Subash	10.1016/j.heliyon.2024.e27880	excluded	title	wrong study design
rayyan-61476394	Cholinesterase inhibitory activity of tinosporide and 8-hydroxytinosporide isolated from <i>Tinospora cordifolia: In vitro</i> and <i>in silico</i> studies targeting management of Alzheimer's disease	2021	SAUDI JOURNAL OF BIOLOGICAL SCIENCES	Adib, Mohiminul and Islam, Rashedul and Ahsan, Monira and Rahman, Arifur and Hossain, Mahmud and Rahman, Md Mustafizur and Alshehri, Sultan M. and Kazi, Mohsin and Mazid, Md Abdul	10.1016/j.sjbs.2021.03.063	excluded	abstract	wrong study design
rayyan-61476395	Pharmacokinetic Modelling of Human Recombinant Protein, p75ECD-Fc: A Novel Therapeutic Approach for Treatment of Alzheimer's Disease, in Serum and Tissue of Sprague Dawley Rats	2021	EUROPEAN JOURNAL OF DRUG METABOLISM AND PHARMACOKINETICS	Kelliny, Sally and Bobrovskaya, Larisa and Zhou, Xin-Fu and Upton, Richard	10.1007/s13318-020-00662-0	excluded	title	animal
rayyan-61476396	In-vitro and in-silico investigation of protective mechanisms of crocin against E46K Œ±-synuclein amyloid formation	2019	MOLECULAR BIOLOGY REPORTS	Tigan, Marzieh Ghasemi and Ghahghaei, Arezou and Lagzian, Milad	10.1007/s11033-019-04882-9	excluded	abstract	wrong study design
rayyan-61476397	In Silico Identification of a Potential TNF-Alpha Binder Using a Structural Similarity: A Potential Drug Repurposing Approach to the Management of Alzheimer's Disease	2024	BIOMED RESEARCH INTERNATIONAL	Tettevi, Edward Jenner and Kuevi, Deryl Nii Okantey and Sumabe, Balagra Kasim and Simpong, David Larbi and Maina, Mahmoud B. and Dongdem, Julius T. and Osei-Atweneboana, Mike Y. and Ocloo, Augustine	10.1155/2024/9985719	excluded	title	wrong study design
rayyan-61476398	Drug repurposing for Alzheimer's disease: in silico and in vitro investigation of FDA-approved drugs as acetylcholinesterase inhibitors	2022	JOURNAL OF BIOMOLECULAR STRUCTURE \& DYNAMICS	Kumar, Navneet and Gahlawat, Anuj and Kumar, Rajaram Naresh and Singh, Yash Pal and Modi, Gyan and Garg, Prabha	10.1080/07391102.2020.1844054	excluded	title	wrong study design
rayyan-61476399	<i>In-silico</i> docking and molecular dynamic introspective study of multiple targets of AChE with Rivastigmine and NMDA receptors with Riluzole for Alzheimer's disease	2023	JOURNAL OF BIOMOLECULAR STRUCTURE \& DYNAMICS	Chintha, Narendar and Jupudi, Srikanth and Palathoti, Nagarjuna and Bharathi, J. Jeyaram and Justin, Antony	10.1080/07391102.2023.2167119	excluded	title	wrong study design
rayyan-61476400	Molecular Docking Analysis of D-Glucosamine and Rivastigmine Tartrate Targeting Alzheimer's Disease-Associated Proteins: An<i> In Silico</i> Approach	2024	ASIAN JOURNAL OF PHARMACEUTICS	Rathee, Sunny and Jain, Sanjay K.	10.22377/ajp.v18i02.5458	excluded	title	wrong study design
rayyan-61476401	<i>In Silico</i> Discovery and Predictive Modeling of Novel Acetylcholinesterase (AChE) Inhibitors for Alzheimer's Treatment	2024	MEDICINAL CHEMISTRY	Suha, Humaera Noor and Hossain, Md. Shamim and Rahman, Shofiur and Alodhayb, Abdullah and Hossain, Md. Mainul and Kawsar, Sarkar M. A. and Poirier, Raymond A. and Uddin, Kabir M.	10.2174/0115734064304100240511112619	excluded	title	wrong study design
rayyan-61476402	<i>In silico</i> Structure-based Identification of Novel Acetylcholinesterase Inhibitors Against Alzheimer's Disease	2018	CNS \& NEUROLOGICAL DISORDERS-DRUG TARGETS	Iman, Kanzal and Mirza, Muhammad Usman and Mazhar, Nauman and Vanmeert, Michiel and Irshad, Imran and Kamal, Mohammad A.	10.2174/1871527317666180115162422	excluded	abstract	wrong study design
rayyan-61476403	Novel <i>S</i>-acyl glutathione derivatives prevent amyloid oxidative stress and cholinergic dysfunction in Alzheimer disease models	2012	FREE RADICAL BIOLOGY AND MEDICINE	Zampagni, Mariagioia and Wright, Daniel and Cascella, Roberta and D'Adamio, Giampiero and Casamenti, Fiorella and Evangelisti, Elisa and Cardona, Francesca and Goti, Andrea and Nacmias, Benedetta and Sorbi, Sandro and Liguri, Gianfranco and Cecchi, Cristina	10.1016/j.freeradbiomed.2012.01.012	excluded	abstract	in vitro
rayyan-61476404	Experimental and computational modeling of the biological activity of benzaldehyde sulphur trioxide as a potential drug for the treatment of Alzheimer disease	2022	JOURNAL OF THE INDIAN CHEMICAL SOCIETY	Eno, Ededet A. and Louis, Hitler and Ekoja, Paulworship and Benjamin, Innocent and Adalikwu, Stephen A. and Orosun, Muyiwa M. and Unimuke, Tomsmith O. and Asogwa, Fredrick C.	10.1016/j.jics.2022.100532	excluded	abstract	wrong study design
rayyan-61476405	Estimation of Drug-Target Residence Times by œÑ-Random Acceleration Molecular Dynamics Simulations	2018	JOURNAL OF CHEMICAL THEORY AND COMPUTATION	Kokh, Daria B. and Amaral, Marta and Bomke, Joerg and Graedler, Ulrich and Musil, Djordje and Buchstaller, Hans-Peter and Dreyer, Matthias K. and Frech, Matthias and Lowinski, Maryse and Vallee, Francois and Bianciotto, Marc and Rak, Alexey and Wade, Rebecca C.	10.1021/acs.jctc.8b00230	excluded	title	wrong study design
rayyan-61476406	Advances in quantitative structure-activity relationship models of anti-Alzheimer's agents	2014	EXPERT OPINION ON DRUG DISCOVERY	Ambure, Pravin and Roy, Kunal	10.1517/17460441.2014.909404	excluded	title	wrong study design
rayyan-61476407	An <i>in silico</i> approach to identify potential downstream targets of miR-153 involved in Alzheimer's disease	2024	FRONTIERS IN GENETICS	Amber, Sanila and Zahid, Saadia	10.3389/fgene.2024.1271404	excluded	abstract	bioinformatics
rayyan-61476408	Natural product inhibitors as potential drug candidates against Alzheimer?s disease: Structural-based drug design, molecular docking, molecular dynamic simulation experiments, and ADMET predictions	2023	JOURNAL OF THE INDIAN CHEMICAL SOCIETY	Ajala, Abduljelil and Uzairu, Adamu and Shallangwa, Gideon A. and Abechi, Stephen E. and Ramu, Ramith and Al-Ghorbani, Mohammed	10.1016/j.jics.2023.100977	excluded	title	wrong study design
rayyan-61476409	<i>In Silico</i> Analysis of the Apolipoprotein E and the Amyloid Œ≤ Peptide Interaction: Misfolding Induced by Frustration of the Salt Bridge Network	2010	PLOS COMPUTATIONAL BIOLOGY	Luo, Jinghui and Marechal, Jean-Didier and Warmlander, Sebastian and Graslund, Astrid and Peralvarez-Marin, Alex	10.1371/journal.pcbi.1000663	excluded	abstract	wrong study design
rayyan-61476410	Amyloid-Œ≤/Drug Interactions from Computer Simulations and Cell-Based Assays	2018	JOURNAL OF ALZHEIMERS DISEASE	Nguyen, Phuong H. and del Castillo-Frias, Maria P. and Berthoumieux, Olivia and Faller, Peter and Doig, Andrew J. and Derreumaux, Philippe	10.3233/JAD-179902	excluded	abstract	wrong study design
rayyan-61476412	Anti-Alzheimer chemical constituents of <i>Morus macroura</i> Miq.: chemical profiling, <i>in silico</i> and <i>in vitro</i> investigations	2021	FOOD \& FUNCTION	El-Hawary, Seham S. and Sayed, Ahmed M. and Issa, Marwa Y. and Ebrahim, Hanaa S. and Alaaeldin, Rania and Elrehany, Mahmoud A. and Abd El-Kadder, Essam M. and Abdelmohsen, Usama Ramadan	10.1039/d1fo01177d	excluded	abstract	wrong study design
rayyan-61476413	Imaging Œ≤-amyloid fibrils in Alzheimer's disease:: a critical analysis through simulation of amyloid fibril polymerization	2005	NUCLEAR MEDICINE AND BIOLOGY	Shoghi-Jadid, K and Barrio, JR and Kepe, V and Wu, HM and Small, GW and Phelps, ME and Huang, SC	10.1016/j.nucmedbio.2005.02.003	excluded	full-text
rayyan-61476414	In vitro Antioxidant and Anticholinesterase Activities of Ouratea fieldingiana (Gardner) Eng. Leaf Extract and Correlation with Its Phenolics Profile with an in silico Study in Relation to Alzheimer's Disease	2022	JOURNAL OF THE BRAZILIAN CHEMICAL SOCIETY	Frota, Lucas S. and Alves, Daniela R. and Freitas, Leonardo S. and Lopes, Francisco F. S. and Marinho, Marcia M. and Marinho, Emmanuel S. and de Morais, Selene M.	10.21577/0103-5053.20210163	excluded	abstract	wrong study design
rayyan-61476415	Hematoxylin modulates tau-RD protein fibrillization and ameliorates Alzheimer's disease-like symptoms in a yeast model	2023	INTERNATIONAL JOURNAL OF BIOLOGICAL MACROMOLECULES	Yin, Huan-Huan and Han, Yin-Lei and Yan, Xiao and Guan, Yi-Xin	10.1016/j.ijbiomac.2023.126140	excluded	title	animal
rayyan-61476416	Identification of BACE-1 Inhibitors against Alzheimer's Disease through E-Pharmacophore-Based Virtual Screening and Molecular Dynamics Simulation Studies: An Insilco Approach	2023	LIFE-BASEL	Chidambaram, Kumarappan	10.3390/life13040952	excluded	title	wrong study design
rayyan-61476417	CADD Modeling of Multi-Target Drugs Against Alzheimer's Disease	2017	CURRENT DRUG TARGETS	Ambure, Pravin and Roy, Kunal	10.2174/1389450116666150907104855	excluded	title	wrong study design
rayyan-61476418	Knowledge-driven computational modeling in Alzheimer's disease research: Current state and future trends	2017	ALZHEIMERS \& DEMENTIA	Geerts, Hugo and Hofmann-Apitius, Martin and Anastasio, Thomas J. and Initiative, Brain Hlth Modeling	10.1016/j.jalz.2017.08.011	excluded	abstract	background article
rayyan-61476419	Alzheimer's disease genes and proteins associated with resistance and aerobic training: An<i> in</i><i> silico</i> analysis	2022	EXPERIMENTAL GERONTOLOGY	Coutinho, Luciana Aparecida and Leao, Luana Lemos and Cassilhas, Ricardo Cardoso and de Paula, Alfredo Mauricio Batista and Deslandes, Andrea Camaz and Monteiro-Junior, Renato Sobral	10.1016/j.exger.2022.111948	excluded	abstract	bioinformatics
rayyan-61476420	Molecular modeling of multi-target analogs of huperzine A and applications in Alzheimer's disease	2024	JOURNAL OF MOLECULAR MODELING	de Sousa, Leonardo F. and Paschoal, Diego F. S. and Novato, Willian T. G.	10.1007/s00894-024-05991-4	excluded	title	wrong study design
rayyan-61476421	QSAR, Molecular Docking, Dynamic Simulation and Kinetic Study of Monoamine Oxidase B Inhibitors as Anti-Alzheimer Agent	2023	CHEMISTRY AFRICA-A JOURNAL OF THE TUNISIAN CHEMICAL SOCIETY	Ajala, Abduljelil and Uzairu, Adamu and Shallangwa, Gideon A. and Stephen, Abechi E.	10.1007/s42250-022-00561-8	excluded	title	wrong study design
rayyan-61476422	Exploration of Neuroprotective Properties of a Naturally Inspired Multifunctional Molecule (F24) against Oxidative Stress and Amyloid Œ≤ Induced Neurotoxicity in Alzheimer's Disease Models	2022	ACS CHEMICAL NEUROSCIENCE	Singh, Yash Pal and Kumar, Navneet and Priya, Khushbu and Chauhan, Brijesh Singh and Shankar, Gauri and Kumar, Saroj and Singh, Gireesh Kumar and Srikrishna, Saripella and Garg, Prabha and Singh, Gourav and Rai, Geeta and Modi, Gyan	10.1021/acschemneuro.1c00443	excluded	title	animal
rayyan-61476423	QSAR, simulation techniques, and ADMET/pharmacokinetics assessment of a set of compounds that target MAO-B as anti-Alzheimer agent	2023	FUTURE JOURNAL OF PHARMACEUTICAL SCIENCES	Ajala, Abduljelil and Uzairu, Adamu and Shallangwa, Gideon A. A. and Abechi, Stephen E. E.	10.1186/s43094-022-00452-2	excluded	title	wrong study design
rayyan-61476424	Emodin derivatives as promising multi-aspect intervention agents for amyloid aggregation: molecular docking/dynamics simulation, bioactivities evaluation, and cytoprotection	2023	MOLECULAR DIVERSITY	Shen, Rui and Zhao, Wenshuang and Li, Xiangyu and Liu, Juanjuan and Yang, Aihong and Kou, Xiaodi	10.1007/s11030-023-10733-4	excluded	title	wrong study design
rayyan-61476425	<i>In Silico</i> ADME and QSAR Studies on a Set of Coumarin Derivatives As Acetylcholinesterase Inhibitors Against Alzheimer's Disease: CoMFA, CoMSIA, Topomer CoMFA, and HQSAR	2020	LETTERS IN DRUG DESIGN \& DISCOVERY	More, Uttam Ashok and Patel, Sameera and Rahevar, Vidhi and Noolvi, Malleshappa Ningappa and Aminabhavi, Tejraj M. and Joshi, Shrinivas D.	10.2174/1570180816666190712095907	excluded	title	wrong study design
rayyan-61476426	<i>In silico</i> identification of putative acetylcholinesterase inhibitor in the context of Alzheimer's disease	2022	ANNALS OF PHYTOMEDICINE-AN INTERNATIONAL JOURNAL	Ahmad, Adnan and Pal, Krishan	10.54085/ap.2022.11.1.30	excluded	title	wrong study design
rayyan-61476427	<i>In Silico</i> Studies in Predicting Mechanism of Action of <i>Amaranthus tricolor</i> on Alzheimer's Disease	2022	INDIAN JOURNAL OF PHARMACEUTICAL SCIENCES	Patil, V. S. and Hupparage, V. B. and Darasaguppe, H. R. and Patil, S. A. and Malgi, A. P. and Roy, Subarna	10.36468/pharmaceutical-sciences.926	excluded	abstract	wrong study design
rayyan-61476428	<i>In Silico</i> and <i>Ex Vivo</i> Analyses of the Inhibitory Action of the Alzheimer Drug Posiphen and Primary Metabolites with Human Acetyl- and Butyrylcholinesterase Enzymes	2022	ACS PHARMACOLOGY \& TRANSLATIONAL SCIENCE	Batool, Sidra and Furqan, Tiyyaba and Mahmood, Muhammad Sibte Hasan and Tweedie, David and Kamal, Mohammad A. and Greig, Nigel H.	10.1021/acsptsci.1c00200	excluded	abstract	wrong study design
rayyan-61476429	Mathematical Modeling and Docking of Medicinal Plants and Synthetic Drugs to Determine Their Effects on Abnormal Expression of Cholinesterase and Acetyl Cholinesterase Proteins in Alzheimer - BIOINFORMATICS AND BIOMEDICAL ENGINEERING (IWBBIO 2019), PT II	2019	Bioinformatics and Biomedical Engineering: 7th International Work-Conference, IWBBIO 2019, Granada, Spain	Malik, Shaukat Iqbal and Munir, Anum and Shah, Ghulam Mujtaba and Mehmood, Azhar	10.1007/978-3-030-17935-9\_11	excluded	abstract	wrong study design
rayyan-61476430	Antibody-mediated targeting of human microglial leukocyte Ig-like receptor B4 attenuates amyloid pathology in a mouse model	2024	SCIENCE TRANSLATIONAL MEDICINE	Hou, Jinchao and Chen, Yun and Cai, Zhangying and Heo, Gyu Seong and Yuede, Carla M. and Wang, Zuoxu and Lin, Kent and Saadi, Fareeha and Trsan, Tihana and Nguyen, Aivi T. and Constantopoulos, Eleni and Larsen, Rachel A. and Zhu, Yiyang and Wagner, Nicole D. and McLaughlin, Nolan and Kuang, Xinyi Cynthia and Barrow, Alexander D. and Li, Dian and Zhou, Yingyue and Wang, Shoutang and Gilfillan, Sus…	10.1126/scitranslmed.adj9052	excluded	title	animal
rayyan-61476431	Highly efficient, catalyst-free, one-pot sequential four-component synthesis of novel spiroindolinone-pyrazole scaffolds as anti-Alzheimer agents: <i>in silico</i> study and biological screening	2024	RSC MEDICINAL CHEMISTRY	Pourtaher, Hormoz and Mohammadi, Yasaman and Hasaninejad, Alireza and Iraji, Aida	10.1039/d3md00255a	excluded	abstract	wrong study design
rayyan-61476432	In silico and in vitro anti-AChE activity investigations of constituents from <i>Mytragyna speciosa</i> for Alzheimer's disease treatment	2021	JOURNAL OF COMPUTER-AIDED MOLECULAR DESIGN	Innok, Wansiri and Hiranrat, Asadhawut and Chana, Netnapa and Rungrotmongkol, Thanyada and Kongsune, Panita	10.1007/s10822-020-00372-4	excluded	abstract	wrong study design
rayyan-61476433	Preliminary mechanistic insights of a brain-penetrant microtubule imaging PET ligand in a tau-knockout mouse model	2022	EJNMMI RESEARCH	Damuka, Naresh and Orr, Miranda E. and Bansode, Avinash H. and Krizan, Ivan and Miller, Mack and Lee, Jillian and Macauley, Shannon L. and Whitlow, Christopher T. and Mintz, Akiva and Craft, Suzanne and Sai, Kiran Kumar Solingapuram	10.1186/s13550-022-00912-z	excluded	title	animal
rayyan-61476434	The mechanisms of flavonoids inhibiting conformational transition of amyloid-Œ≤<sub>42</sub> monomer: a comparative molecular dynamics simulation study	2015	RSC ADVANCES	Wang, Ling and Zeng, Ranran and Pang, Xiaoqian and Gu, Qiong and Tan, Wen	10.1039/c5ra12328c	excluded	title	wrong study design
rayyan-61476435	Integrated System Pharmacology and <i>In Silico</i> Analysis Elucidating Neuropharmacological Actions of <i>Withania somnifera</i> in the Treatment of Alzheimer's Disease	2020	CNS \& NEUROLOGICAL DISORDERS-DRUG TARGETS	Hannan, Md Abdul and Dash, Raju and Haque, Md Nazmul and Choi, Sung Min and Moon, Il Soo	10.2174/1871527319999200730214807	excluded	abstract	wrong study design
rayyan-61476436	Population pharmacokinetic modelling of NS2330 (tesofensine) and its major metabolite in patients with Alzheimer's disease	2007	BRITISH JOURNAL OF CLINICAL PHARMACOLOGY	Lehr, Thorsten and Staab, Alexander and Tillmann, Christiane and Trommeshauser, Dirk and Raschig, Andreas and Schaefer, Hans Guenter and Kloft, Charlotte	10.1111/j.1365-2125.2007.02855.x	excluded	full-text
rayyan-61476437	Ligand-based pharmacophore modelling and virtual screening for the identification of amyloid-beta diagnostic molecules	2020	JOURNAL OF MOLECULAR GRAPHICS \& MODELLING	Marondedze, Ephraim Felix and Govender, Krishna Kuben and Govender, Penny Poomani	10.1016/j.jmgm.2020.107711	excluded	title	wrong study design
rayyan-61476438	Human Albumin Impairs Amyloid Œ≤-peptide Fibrillation Through its C-terminus: From docking Modeling to Protection Against Neurotoxicity in Alzheimer's disease	2019	COMPUTATIONAL AND STRUCTURAL BIOTECHNOLOGY JOURNAL	Picon-Pages, Pol and Bonet, Jaume and Garcia-Garcia, Javier and Garcia-Buendia, Joan and Gutierrez, Daniela and Valle, Javier and Gomez-Casuso, Carmen E. S. and Sidelkivska, Valeriya and Alvarez, Alejandra and Peralvarez-Marin, Alex and Suades, Albert and Fernandez-Busquets, Xavier and Andreu, David and Vicente, Ruben and Oliva, Baldomero and Munoz, Francisco J.	10.1016/j.csbj.2019.06.017	excluded	title	wrong study design
rayyan-61476439	Molecular simulations of amyloid beta assemblies	2020	ADVANCES IN PHYSICS-X	Grasso, Gianvito and Danani, Andrea	10.1080/23746149.2020.1770627	excluded	title	wrong study design
rayyan-61476440	Tailored Modeling of Rivastigmine Derivatives as Dual Acetylcholinesterase and Butyrylcholinesterase Inhibitors for Alzheimer's Disease Treatment	2021	CHEMISTRY \& BIODIVERSITY	Adeowo, Fatima Y. and Oyetunji, Tosin P. and Ejalonibu, Murtala A. and Ndagi, Umar and Kumalo, Hezekiel M. and Lawal, Monsurat M.	10.1002/cbdv.202100361	excluded	abstract	wrong study design
rayyan-61476441	Understanding Amyloid Fibril Nucleation and AŒ≤ Oligomer/Drug Interactions from Computer Simulations	2014	ACCOUNTS OF CHEMICAL RESEARCH	Nguyent, Phuong and Derreumaux, Philippe	10.1021/ar4002075	excluded	abstract	background article
rayyan-61476442	METHODOLOGIC ASPECTS OF A POPULATION PHARMACODYNAMIC MODEL FOR COGNITIVE EFFECTS IN ALZHEIMER PATIENTS TREATED WITH TACRINE	1992	PROCEEDINGS OF THE NATIONAL ACADEMY OF SCIENCES OF THE UNITED STATES OF AMERICA	HOLFORD, NHG and PEACE, KE	10.1073/pnas.89.23.11466	excluded	full-text
rayyan-61476443	Binding of ACE-inhibitors to <i>in vitro</i> and patient-derived amyloid-Œ≤ fibril models	2016	JOURNAL OF CHEMICAL PHYSICS	Bhavaraju, Manikanthan and Phillips, Malachi and Bowman, Deborah and Aceves-Hernandez, Juan M. and Hansmann, Ulrich H. E.	10.1063/1.4938261	excluded	abstract	in vitro
rayyan-61476444	Interaction of natural compounds with biomembrane models: A biophysical approach for the Alzheimer's disease therapy	2019	COLLOIDS AND SURFACES B-BIOINTERFACES	Andrade, Stephanie and Ramalho, Maria J. and Loureiro, Joana A. and Pereira, Maria Carmo	10.1016/j.colsurfb.2019.04.019	excluded	abstract	in vitro
rayyan-61476445	<i>In Vitro</i> and <i>in Silico</i> Analysis of Phytochemicals From <i>Fallopia dentatoalata</i> as Dual Functional Cholinesterase Inhibitors for the Treatment of Alzheimer's Disease	2022	FRONTIERS IN PHARMACOLOGY	Wu, Yichuang and Su, Xiangdong and Lu, Jielang and Wu, Meifang and Yang, Seo Young and Mai, Yang and Deng, Wenbin and Xue, Yongbo	10.3389/fphar.2022.905708	excluded	abstract	wrong study design
rayyan-61476446	Identification of Potent Acetylcholinesterase Inhibitors as New Candidates for Alzheimer Disease via Virtual Screening, Molecular Docking, Dynamic Simulation, and Molecular Mechanics-Poisson-Boltzmann Surface Area Calculations	2024	MOLECULES	Chennai, Hind Yassmine and Belaidi, Salah and Bourougaa, Lotfi and Ouassaf, Mebarka and Sinha, Leena and Samadi, Abdelouahid and Chtita, Samir	10.3390/molecules29061232	excluded	title	wrong study design
rayyan-61476447	<i>In silico</i> Identification of Novel Potential BACE-1 Inhibitors for Alzheimer's Disease Treatment: Molecular Docking, Pharmacophore Modeling and Activity and Synthetic Accessibility Predictions	2015	BRITISH JOURNAL OF PHARMACEUTICAL RESEARCH	Pinhiero, Abraao A. and da Silva, Karina R. and Silva, Anna E. S. and Braga, Francinaldo S. and da Silva, Carlos H. T. P. and Santos, Cleydson B. R. and Hage-Melim, Lorane I. S.	10.9734/BJPR/2015/18013	excluded	title	wrong study design
rayyan-61476448	Global dynamics for a model of amyloid fibril formation in pancreatic islet beta cells subjected to a therapy	2020	JOURNAL OF BIOLOGICAL DYNAMICS	M'pika Massoukou, Rodrigue Yves and Oukouomi Noutchie, Suares Clovis and Mbroh, Nana Adjoah	10.1080/17513758.2020.1736655	excluded	title	wrong population
rayyan-61476449	Alzheimer's Disease Modeling: Ups, Downs, and Perspectives for Human Induced Pluripotent Stem Cells	2013	JOURNAL OF ALZHEIMERS DISEASE	Wojda, Urszula and Kuznicki, Jacek	10.3233/JAD-121984	excluded	abstract	background article
rayyan-61476450	Pristine 2-chloroquinoline-based-thiosemicarbazones as multitarget agents against alzheimer's disease:<i> In</i><i> vitro</i> and<i> in</i><i> silico</i> studies of monoamine oxidase (MAO) and cholinesterase (ChE) inhibitors	2024	JOURNAL OF MOLECULAR STRUCTURE	Jalil, Saquib and Basri, Rabia and Aziz, Mubashir and Shafiq, Zahid and Ejaz, Syeda Abida and Hameed, Abdul and Iqbal, Jamshed	10.1016/j.molstruc.2024.137841	excluded	abstract	wrong study design
rayyan-61476451	Biologic TNF-Œ± inhibitors reduce microgliosis, neuronal loss, and tau phosphorylation in a transgenic mouse model of tauopathy	2021	JOURNAL OF NEUROINFLAMMATION	Ou, Weijun and Yang, Joshua and Simanauskaite, Juste and Choi, Matthew and Castellanos, Demi M. and Chang, Rudy and Sun, Jiahong and Jagadeesan, Nataraj and Parfitt, Karen D. and Cribbs, David H. and Sumbria, Rachita K.	10.1186/s12974-021-02332-7	excluded	title	animal
rayyan-61476452	Implication of Caffeic Acid for the Prevention and Treatment of Alzheimer's Disease: Understanding the Binding with Human Transferrin Using In Silico and In Vitro Approaches	2024	MOLECULAR NEUROBIOLOGY	Shamsi, Anas and Shahwan, Moyad and Das Gupta, Debarati and Abdullah, K. M. and Khan, Mohd Shahnawaz	10.1007/s12035-023-03696-y	excluded	abstract	wrong study design
rayyan-61476453	Virtual screening and molecular dynamics simulation approach for the identification of potential multi-target directed ligands for the treatment of Alzheimer's disease	2024	JOURNAL OF BIOMOLECULAR STRUCTURE \& DYNAMICS	Jangid, Kailash and Devi, Bharti and Sahoo, Ashrulochan and Kumar, Vijay and Dwivedi, Ashish Ranjan and Thareja, Suresh and Kumar, Rajnish and Kumar, Vinod	10.1080/07391102.2023.2201838	excluded	title	wrong study design
rayyan-61476454	Stochastic formal model of PI3K/mTOR pathway in Alzheimer's disease for drug repurposing: An evaluation of rapamycin, LY294002, and NVP-BEZ235	2024	SCIENCE OF COMPUTER PROGRAMMING	Fernandes, Herbert Rausch and Gomes, Giovanni Freitas and de Oliveira, Antonio Carlos Pinheiro and Campos, Sergio Vale Aguiar	10.1016/j.scico.2023.103028	excluded	full-text
rayyan-61476455	Progressive effect of beta amyloid peptides accumulation on CA1 pyramidal neurons: a model study suggesting possible treatments	2012	FRONTIERS IN COMPUTATIONAL NEUROSCIENCE	Culmone, Viviana and Migliore, Michele	10.3389/fncom.2012.00052	excluded	full-text
rayyan-61476456	<i>In silico</i> analysis of binding of neurotoxic venom ligands with acetylcholinesterase for therapeutic use in treatment of Alzheimer's disease	2015	JOURNAL OF THEORETICAL BIOLOGY	Waqar, Maleeha and Batool, Sidra	10.1016/j.jtbi.2015.02.028	excluded	abstract	wrong study design
rayyan-61476457	How Can We Use Mathematical Modeling of Amyloid-Œ≤ in Alzheimer's Disease Research and Clinical Practices?	2024	JOURNAL OF ALZHEIMERS DISEASE	Chu, Chenyin and Low, Yi Ling Clare and Ma, Liwei and Wang, Yihan and Cox, Timothy and Dore, Vincent and Masters, Colin L. and Goudey, Benjamin and Jin, Liang and Pan, Yijun	10.3233/JAD-230938	excluded	abstract	background article
rayyan-61476458	Antioxidant and acetylcholinesterase inhibitory activities, in silico analyses, and anti-Alzheimer's disease potential of leaf extracts of three Nigerian endemic medicinal plants (<i>Spondias mombin</i>, <i>Carica pa</i>paya and <i>Kalanchoe crenata</i>)	2024	FUTURE JOURNAL OF PHARMACEUTICAL SCIENCES	Adetuyi, Aanuoluwapo Ruth and Ayenero, Michael E. and Olaleye, Mary T. and Akindahunsi, Afolabi A. and Akinmoladun, Afolabi C.	10.1186/s43094-023-00578-x	excluded	abstract	wrong study design
rayyan-61476459	Hybrid resolution molecular dynamics simulations of amyloid proteins interacting with membranes	2022	METHODS	Hashemi, Mohtadin and Lyubchenko, Yuri L.	10.1016/j.ymeth.2021.03.005	excluded	title	wrong study design
rayyan-61476460	A look into amyloid formation by transthyretin: aggregation pathway and a novel kinetic model	2015	PHYSICAL CHEMISTRY CHEMICAL PHYSICS	Faria, Tiago Q. and Almeida, Zaida L. and Cruz, Pedro F. and Jesus, Catarina S. H. and Castanheira, Pedro and Brito, Rui M. M.	10.1039/c4cp04549a	excluded	abstract	wrong population
rayyan-61476461	Modeling the Inhibition Kinetics of Curcumin, Orange G, and Resveratrol with Amyloid-Œ≤ Peptide	2021	ACS OMEGA	Madhuranthakam, Chandra Mouli R. and Shakeri, Arash and Rao, Praveen P. N.	10.1021/acsomega.1c00610	excluded	full-text
rayyan-61476462	Towards modeling of amyloid fibril structures	2008	FRONTIERS IN BIOSCIENCE-LANDMARK	Guo, Jun-tao and Xu, Ying	10.2741/2992	excluded	abstract	background article
rayyan-61476463	Identifying the key residues instrumental in imparting stability to amyloid beta protofibrils - a comparative study using MD simulations of 17-42 residues	2021	JOURNAL OF BIOMOLECULAR STRUCTURE \& DYNAMICS	Dutta, Madhu Sudan and Basu, Soumalee	10.1080/07391102.2019.1711192	excluded	title	wrong study design
rayyan-61476464	Vilazodone-Tacrine Hybrids as Potential Anti-Alzheimer Agents: QSAR, Molecular Docking, and Molecular Dynamic (MD) Simulation Studies	2022	BIOINTERFACE RESEARCH IN APPLIED CHEMISTRY	Abbasi, Hanieh and Fereidoonnezhad, Masood and Mirveis, Zohreh	10.33263/BRIAC121.588607	excluded	title	wrong study design
rayyan-61476465	REMD Simulations of Full-Length Alpha-Synuclein Together with Ligands Reveal Binding Region and Effect on Amyloid Conversion	2022	INTERNATIONAL JOURNAL OF MOLECULAR SCIENCES	Semenyuk, I, Pavel	10.3390/ijms231911545	excluded	title	wrong study design
rayyan-61476466	Per-Residue Energy Footprints-Based Pharmacophore Modeling as an Enhanced In Silico Approach in Drug Discovery: A Case Study on the Identification of Novel Œ≤-Secretase1 (BACE1) Inhibitors as Anti-Alzheimer Agents	2016	CELLULAR AND MOLECULAR BIOENGINEERING	Kumalo, H. M. and Soliman, Mahmoud E.	10.1007/s12195-015-0421-8	excluded	title	wrong study design
rayyan-61476467	Activity of Selected Group of Monoterpenes in Alzheimer's Disease Symptoms in Experimental Model Studies-A Non-Systematic Review	2021	INTERNATIONAL JOURNAL OF MOLECULAR SCIENCES	Wojtunik-Kulesza, Karolina and Rudkowska, Monika and Kasprzak-Drozd, Kamila and Oniszczuk, Anna and Borowicz-Reutt, Kinga	10.3390/ijms22147366	excluded	title	background article
rayyan-61476468	Novel Dual AChE and ROCK2 Inhibitor Induces Neurogenesis via PTEN/AKT Pathway in Alzheimer's Disease Model	2022	INTERNATIONAL JOURNAL OF MOLECULAR SCIENCES	Moreira, Natalia Chermont dos Santos and Tamarozzi, Elvira Regina and Lima, Jessica Ellen Barbosa de Freitas and Piassi, Larissa de Oliveira and Carvalho, Ivone and Passos, Geraldo Aleixo and Sakamoto-Hojo, Elza Tiemi	10.3390/ijms232314788	excluded	abstract	wrong study design; in vitro
rayyan-61476469	Anti-amyloid beta protein antibody passage across the blood-brain barrier in the SAMP8 mouse model of Alzheimer's disease: An age-related selective uptake with reversal of learning impairment	2007	EXPERIMENTAL NEUROLOGY	Banks, William A. and Farr, Susan A. and Morley, John E. and Wolf, Kathy M. and Geylis, Valeria and Steinitz, Michael	10.1016/j.expneurol.2007.05.005	excluded	title	animal
rayyan-61476470	Complete Phenotypic Recovery of an Alzheimer's Disease Model by a Quinone-Tryptophan Hybrid Aggregation Inhibitor	2010	PLOS ONE	Scherzer-Attali, Roni and Pellarin, Riccardo and Convertino, Marino and Frydman-Marom, Anat and Egoz-Matia, Nirit and Peled, Sivan and Levy-Sakin, Michal and Shalev, Deborah E. and Caflisch, Amedeo and Gazit, Ehud and Segal, Daniel	10.1371/journal.pone.0011101	excluded	title	wrong study design; animal
rayyan-61476471	Exploring the contribution of estrogen to amyloid-beta regulation: a novel multifactorial computational modeling approach	2013	FRONTIERS IN PHARMACOLOGY	Anastasio, Thomas J.	10.3389/fphar.2013.00016	excluded	full-text
rayyan-61476472	A UHPLC-TOF/MS method based metabonomic study of total ginsenosides effects on Alzheimer disease mouse model	2015	JOURNAL OF PHARMACEUTICAL AND BIOMEDICAL ANALYSIS	Gong, Yingge and Liu, Ying and Zhou, Ling and Di, Xin and Li, Wei and Li, Qing and Bi, Kaishun	10.1016/j.jpba.2015.07.007	excluded	title	animal
rayyan-61476473	Effect of Cosolutes on the Aggregation of a Tau Fragment: A Combined Experimental and Simulation Approach	2023	JOURNAL OF PHYSICAL CHEMISTRY B	Arsiccio, Andrea and Liu, Xikun and Ganguly, Pritam and Buratto, Steven K. and Bowers, Michael T. and Shea, Joan-Emma	10.1021/acs.jpcb.3c00433	excluded	abstract	wrong study design
rayyan-61476474	Amyloid Œ≤ fibril disruption by oleuropein aglycone: long-time molecular dynamics simulation to gain insight into the mechanism of action of this polyphenol from extra virgin olive oil	2020	FOOD \& FUNCTION	Brogi, Simone and Sirous, Hajar and Calderone, Vincenzo and Chemi, Giulia	10.1039/d0fo01511c	excluded	title	wrong study design
rayyan-61476475	Functional effects of berberine in modulating mitochondrial dysfunction and inflammatory response in the respective amyloidogenic cells and activated microglial cells -<i> In</i><i> vitro</i> models simulating Alzheimer's disease pathology	2021	LIFE SCIENCES	Wong, Ling Rong and Tan, Edwin Aik and Lim, Ming En Joshua and Shen, Wanxiang and Lian, Xin Le and Wang, Yali and Chen, Lu and Ho, Paul Chi-Lui	10.1016/j.lfs.2021.119824	excluded	title	in vitro
rayyan-61476476	7-Methoxytacrine-Adamantylamine Heterodimers as Cholinesterase Inhibitors in Alzheimer's Disease Treatment - Synthesis, Biological Evaluation and Molecular Modeling Studies	2013	MOLECULES	Spilovska, Katarina and Korabecny, Jan and Kral, Jan and Horova, Anna and Musilek, Kamil and Soukup, Ondrej and Drtinova, Lucie and Gazova, Zuzana and Siposova, Katarina and Kuca, Kamil	10.3390/molecules18022397	excluded	abstract	wrong study design
rayyan-61476477	Tau fibril with membrane lipids: Insight from computational modeling and simulations	2021	PLOS ONE	Barredo, Prechiel A. and Fernandez, Marvin Jose F. and Ambe, Christopher E. and Balanay, Mannix P.	10.1371/journal.pone.0258692	excluded	abstract	wrong study design
rayyan-61476478	Drug Distribution in Brain and Cerebrospinal Fluids in Relation to IC<sub>50</sub> Values in Aging and Alzheimer's Disease, Using the Physiologically Based LeiCNS-PK3.0 Model	2022	PHARMACEUTICAL RESEARCH	Saleh, Mohammed A. A. and Bloemberg, Julia S. and Elassaiss-Schaap, Jeroen and de Lange, Elizabeth C. M.	10.1007/s11095-022-03281-3	excluded	full-text
rayyan-61476479	Identification of potential JNK3 inhibitors through virtual screening, molecular docking and molecular dynamics simulation as therapeutics for Alzheimer's disease	2024	MOLECULAR DIVERSITY	Devi, Bharti and Jangid, Kailash and Kumar, Naveen and Kumar, Vinay and Kumar, Vinod	10.1007/s11030-024-10820-0	excluded	title	wrong study design
rayyan-61476480	Computational Simulations Identified Two Candidate Inhibitors of Cdk5/p25 to Abrogate Tau-associated Neurological Disorders	2019	COMPUTATIONAL AND STRUCTURAL BIOTECHNOLOGY JOURNAL	Zeb, Amir and Son, Minky and Yoon, Sanghwa and Kim, Ju Hyun and Park, Seok Ju and Lee, Keun Woo	10.1016/j.csbj.2019.04.010	excluded	title	wrong study design
rayyan-61476481	Discovery of a novel chemotype as DYRK1A inhibitors against Alzheimer's disease: Computational modeling and biological evaluation	2024	INTERNATIONAL JOURNAL OF BIOLOGICAL MACROMOLECULES	Qiu, Nianzhuang and Qian, Chenliang and Guo, Tingting and Wang, Yaling and Jin, Hongwei and Yao, Mingli and Li, Mei and Guo, Tianyang and Lv, Yuli and Si, Xinxin and Wu, Song and Wang, Hao and Zhang, Xuehui and Xia, Jie	10.1016/j.ijbiomac.2024.132024	excluded	title	wrong study design
rayyan-61476482	A rationally designed bicyclic peptide remodels AŒ≤42 aggregation in vitro and reduces its toxicity in a worm model of Alzheimer's disease	2020	SCIENTIFIC REPORTS	Ikenoue, Tatsuya and Aprile, Francesco A. and Sormanni, Pietro and Ruggeri, Francesco S. and Perni, Michele and Heller, Gabriella T. and Haas, Christian P. and Middel, Christoph and Limbocker, Ryan and Mannini, Benedetta and Michaels, Thomas C. T. and Knowles, Tuomas P. J. and Dobson, Christopher M. and Vendruscolo, Michele	10.1038/s41598-020-69626-3	excluded	title	animal
rayyan-61476483	A mathematical model of multisite phosphorylation of tau protein	2018	PLOS ONE	Stepanov, Alexander and Karelina, Tatiana and Markevich, Nikolai and Demin, Oleg and Nicholas, Timothy	10.1371/journal.pone.0192519	excluded	full-text
rayyan-61476484	Aggregation, impaired degradation and immunization targeting of amyloid-beta dimers in Alzheimer's disease: a stochastic modelling approach	2012	MOLECULAR NEURODEGENERATION	Proctor, Carole J. and Pienaar, Ilse Sanet and Elson, Joanna L. and Kirkwood, Thomas B. L.	10.1186/1750-1326-7-32	excluded	full-text
rayyan-61476485	Exploring Marine Sponge Metabolites as Promising Leads for Alzheimer's Disease: Virtual Screening, ADMET Analysis, and Molecular Dynamics Simulations	2023	BIOMEDICAL AND BIOTECHNOLOGY RESEARCH JOURNAL	Alanzi, Abdullah R. and Alsalhi, Mohammed S.	10.4103/bbrj.bbrj\_184\_23	excluded	title	wrong study design
rayyan-61476486	Neutral or Detrimental Effects of TREM2 Agonist Antibodies in Preclinical Models of Alzheimer's ` s Disease and Multiple Sclerosis	2024	JOURNAL OF NEUROSCIENCE	Etxeberria, Ainhoa and Shen, Yun-An A. and Vito, Stephen and Silverman, Sean M. and Imperio, Jose and Lalehzadeh, Guita and Soung, Allison L. and Du, Changchun and Xie, Luke and Choy, Man Kin and Hsiao, Yi-chun and Ngu, Hai and Cho, Chang Hoon and Ghosh, Soumitra and Novikova, Gloriia and Rezzonico, Mitchell G. and Leahey, Rebecca and Weber, Martin and Gogineni, Alvin and Elstrott, Justin and Xio…	10.1523/JNEUROSCI.2347-23.2024	excluded	title	animal
rayyan-61476487	Tau trajectory in Alzheimer's disease: Evidence from the connectome-based computational models	2023	BRAIN RESEARCH BULLETIN	Bitra, Veera Raghavulu and Challa, Siva Reddy and Adiukwu, Paul C. and Rapaka, Deepthi	10.1016/j.brainresbull.2023.110777	excluded	abstract	background article
rayyan-61476488	Concatenation of molecular docking and molecular simulation of BACE-1, Œ≥-secretase targeted ligands: in pursuit of Alzheimer's treatment	2021	ANNALS OF MEDICINE	Jabir, Nasimudeen R. and Rehman, Md Tabish and Alsolami, Khadeejah and Shakil, Shazi and Zughaibi, Torki A. and Alserihi, Raed F. and Khan, Mohd Shahnawaz and AlAjmi, Mohamed F. and Tabrez, Shams	10.1080/07853890.2021.2009124	excluded	title	wrong study design
rayyan-61476489	Differential gene expression by RNA-seq during Alzheimer's disease-like progression in the<i> Drosophila</i><i> melanogaster</i> model	2022	NEUROSCIENCE RESEARCH	da Costa Silva, Jessica Regina and Fujimura, Patricia Tieme and Batista, Leticia Leandro and Malta, Serena Mares and Morandi Filho, Romualdo and Silva, Matheus Henrique and de Souza, Aline Gomes and Mendes Silva, Ana Paula and Ferreira Borges, Luiza Diniz and Felix Bastos, Victor Alexandre and Silva Cossolin, Jamile Fernanda and Serrao, Jose Eduardo and Bonetti, Ana Maria and Oliveira Junior, Lui…	10.1016/j.neures.2022.02.003	excluded	title	animal
rayyan-61476490	A mathematical model on AŒ≤ blood-brain transport: Simulations of plaques' formation in Alzheimer's disease	2023	MEDICAL HYPOTHESES	Ficiara, Eleonora and Stura, Ilaria and Guiot, Caterina and Venturino, Ezio	10.1016/j.mehy.2023.111194	excluded	full-text
rayyan-61476491	Selective PPAR-Delta/PPAR-Gamma Activation Improves Cognition in a Model of Alzheimer's Disease	2023	CELLS	Steinke, Ian and Govindarajulu, Manoj and Pinky, Priyanka Das and Bloemer, Jenna and Yoo, Sieun and Ward, Tracey and Schaedig, Taylor and Young, Taylor and Wibowo, Fajar Setyo and Suppiramaniam, Vishnu and Amin, Rajesh H.	10.3390/cells12081116	excluded	title	animal
rayyan-61476492	Capping effects on polymorphic AŒ≤<sub>16-21</sub> amyloids depend on their size: A molecular dynamics simulation study	2018	BIOPHYSICAL CHEMISTRY	Lee, Myeongsang and Chang, Hyun Joon and Choi, Hyunsung and Na, Sungsoo	10.1016/j.bpc.2017.09.003	excluded	title	wrong study design
rayyan-61476493	MH84 improves mitochondrial dysfunction in a mouse model of early Alzheimer's disease	2018	ALZHEIMERS RESEARCH \& THERAPY	Pohland, Maximilian and Pellowska, Maren and Asseburg, Heike and Hagl, Stephanie and Reutzel, Martina and Joppe, Aljoscha and Berressem, Dirk and Eckert, Schamim H. and Wurglics, Mario and Schubert-Zsilavecz, Manfred and Eckert, Gunter P.	10.1186/s13195-018-0342-6	excluded	title	animal
rayyan-61476495	Recent Advances in Molecular Dynamics Simulations of Tau Fibrils and Oligomers	2023	MEMBRANES	Barredo, Prechiel A. and Balanay, Mannix P.	10.3390/membranes13030277	excluded	title	wrong study design
rayyan-61476496	Effects of Cerebrolysin‚Ñ¢ on amyloid-Œ≤ deposition in a transgenic model of Alzheimer's disease	2002	JOURNAL OF NEURAL TRANSMISSION-SUPPLEMENT	Rockenstein, E and Mallory, M and Mante, M and Alford, M and Windisch, M and Moessler, H and Masliah, E		excluded	title	animal
rayyan-61476497	Prediction of Amyloid Proteins Using Embedded Evolutionary \& Ensemble Feature Selection Based Descriptors With eXtreme Gradient Boosting Model	2023	IEEE ACCESS	Akbar, Shahid and Ali, Hashim and Ahmad, Ashfaq and Sarker, Mahidur R. R. and Saeed, Aamir and Salwana, Ely and Gul, Sarah and Khan, Ahmad and Ali, Farman	10.1109/ACCESS.2023.3268523	excluded	title	wrong study design
rayyan-61476498	Modelling Copper Binding to the Amyloid-Œ≤ Peptide in Alzheimer's Disease	2010	AUSTRALIAN JOURNAL OF CHEMISTRY	Epa, V. Chandana and Streltsov, Victor A. and Varghese, Joseph N.	10.1071/CH09454	excluded	abstract	background article
rayyan-61476499	A computational model of Alzheimer's disease at the nano, micro, and macroscales	2024	FRONTIERS IN NEUROINFORMATICS	Chamberland, Eleonore and Moravveji, Seyedadel and Doyon, Nicolas and Duchesne, Simon	10.3389/fninf.2024.1348113	excluded	full-text
rayyan-61476500	Simulations of Amyloid-Forming Peptides in the Crystal State	2023	PROTEIN JOURNAL	Hosseini, A. Najla and van der Spoel, David	10.1007/s10930-023-10119-3	excluded	abstract	wrong study design
rayyan-61476501	Exploration of synthetic multifunctional amides as new therapeutic agents for Alzheimer's disease through enzyme inhibition, chemoinformatic properties, molecular docking and dynamic simulation insights	2018	JOURNAL OF THEORETICAL BIOLOGY	Hassan, Mubashir and Abbasi, Muhammad Athar and Aziz-ur-Rehman and Siddiqui, Sabahat Zahra and Hussain, Ghulam and Shah, Syed Adnan Ali and Shahid, Muhammad and Seo, Sung-Yum	10.1016/j.jtbi.2018.09.018	excluded	title	wrong study design
rayyan-61476502	Personalized whole-brain neural mass models reveal combined AŒ≤ and tau hyperexcitable influences in Alzheimer's disease	2024	COMMUNICATIONS BIOLOGY	Sanchez-Rodriguez, Lazaro M. and Bezgin, Gleb and Carbonell, Felix and Therriault, Joseph and Fernandez-Arias, Jaime and Servaes, Stijn and Rahmouni, Nesrine and Tissot, Cecile and Stevenson, Jenna and Karikari, Thomas K. and Ashton, Nicholas J. and Benedet, Andrea L. and Zetterberg, Henrik and Blennow, Kaj and Triana-Baltzer, Gallen and Kolb, Hartmuth C. and Rosa-Neto, Pedro and Iturria-Medina, …	10.1038/s42003-024-06217-2	excluded	full-text
rayyan-61476503	Effects of a plant cyclotide on conformational dynamics and destabilization of Œ≤-amyloid fibrils through molecular dynamics simulations	2022	FRONTIERS IN MOLECULAR BIOSCIENCES	Kalmankar, Neha V. and Gehi, Bhuvaneshwari Rajendrakumar and Sowdhamini, Ramanathan	10.3389/fmolb.2022.986704	excluded	title	wrong study design
rayyan-61476504	Mathematical Model Shows How Sleep May Affect Amyloid-Œ≤ Fibrillization	2020	BIOPHYSICAL JOURNAL	Hoore, Masoud and Khailaie, Sahamoddin and Montaseri, Ghazal and Mitra, Tanmay and Meyer-Hermann, Michael	10.1016/j.bpj.2020.07.011	excluded	full-text
rayyan-61476505	Œ≤-hairpin folding by a model amyloid peptide in solution and at an interface	2008	JOURNAL OF PHYSICAL CHEMISTRY B	Knecht, Volker	10.1021/jp8026513	excluded	abstract	wrong study design
rayyan-61476506	Neuroprotective potential of flavonoid rich <i>Ascophyllum nodosum</i> (FRAN) fraction from the brown seaweed on an AŒ≤<sub>42</sub> induced Alzheimer's model of <i>Drosophila</i>	2022	PHYTOMEDICINE	Chauhan, Brijesh Singh and Kumar, Rohit and Kumar, Pradeep and Kumar, Prabhat and Sinha, Saket T. and Mishra, Sunil Kumar and Tiwari, Kavindra Nath and Critchley, Alan T. and Prithiviraj, Balakrishnan and Srikrishna, Saripella	10.1016/j.phymed.2021.153872	excluded	title	animal
rayyan-61476507	Modeling the Aggregation Propensity and Toxicity of Amyloid-Œ≤ Variants	2015	JOURNAL OF ALZHEIMERS DISEASE	Tiwari, Manish K. and Kepp, Kasper P.	10.3233/JAD-150046	excluded	abstract	wrong study design
rayyan-61476508	The active components of Erzhi wan and their anti-Alzheimer's disease mechanisms determined by an integrative approach of network pharmacology, bioinformatics, molecular docking, and molecular dynamics simulation	2024	HELIYON	Yu, Meng and Shen, Zhongqi and Zhang, Shaozhi and Zhang, Yang and Zhao, Hongwei and Zhang, Longfei	10.1016/j.heliyon.2024.e33761	excluded	title	wrong study design
rayyan-61476509	In silico analyses of acetylcholinesterase (AChE) and its genetic variants in interaction with the anti-Alzheimer drug Rivastigmine	2022	JOURNAL OF CELLULAR BIOCHEMISTRY	Coutinho Pereira, Gabriel Rodrigues and Goncalves, Lucas Machado and Abrahim-Vieira, Barbara de Azevedo and De Mesquita, Joelma Freire	10.1002/jcb.30277	excluded	title	wrong study design
rayyan-61476510	Early intrathecal infusion of everolimus restores cognitive function and mood in a murine model of Alzheimer's disease	2019	EXPERIMENTAL NEUROLOGY	Cassano, Tommaso and Magini, Alessandro and Giovagnoli, Stefano and Polchi, Alice and Calcagnini, Silvio and Pace, Lorenzo and Lavecchia, Michele Angelo and Scuderi, Caterina and Bronzuoli, Maria Rosanna and Ruggeri, Loredana and Gentileschi, Maria Pia and Romano, Adele and Gaetani, Silvana and De Marco, Federico and Emiliani, Carla and Dolcetta, Diego	10.1016/j.expneurol.2018.09.011	excluded	title	animal
rayyan-61476511	Piperazine-2-carboxylic acid derivatives as MTDLs anti-Alzheimer agents: Anticholinesterase activity, mechanistic aspect, and molecular modeling studies	2024	BIOORGANIC CHEMISTRY	Soliman, Aya M. and Abd El-wahab, Hend A. A. and Akincioglu, Hulya and Gulcin, Lhami and Omar, Farghaly A.	10.1016/j.bioorg.2023.106916	excluded	abstract	wrong study design
rayyan-61476512	QSPR Analysis of Some Alzheimer's Compounds via Topological Indices and Regression Models	2024	JOURNAL OF CHEMISTRY	Sardar, Muhammad Shoaib and Hakami, Khalil Hadi	10.1155/2024/5520607	excluded	abstract	wrong study design
rayyan-61476513	Computational modeling of the effects of autophagy on amyloid-Œ≤ peptide levels	2020	THEORETICAL BIOLOGY AND MEDICAL MODELLING	Han, Kyungreem and Kim, Soon Ho and Choi, MooYoung	10.1186/s12976-020-00119-6	excluded	full-text
rayyan-61476514	Identifying, By First-Principles Simulations, Cu{[}Amyloid-Œ≤] Species Making Fenton-Type Reactions in Alzheimer's Disease	2013	JOURNAL OF PHYSICAL CHEMISTRY B	La Penna, Giovanni and Hureau, Christelle and Andreussi, Oliviero and Faller, Peter	10.1021/jp410046w	excluded	abstract	wrong study design
rayyan-61476515	Compartmental modeling and analysis of the effect of Œ≤-amyloid on acetylcholine neurocycle via choline leakage hypothesis	2021	COMPUTERS \& CHEMICAL ENGINEERING	Mustafa, Ibrahim and Awad, Asmaa and Fgaier, Hedia and Mansur, Abdalla and Elkamel, Ali	10.1016/j.compchemeng.2020.107165	excluded	full-text
rayyan-61476516	Insights into the Conformational Ensemble of Human Islet Amyloid Polypeptide from Molecular Simulations	2016	CURRENT PHARMACEUTICAL DESIGN	Tran, Linh and Ha-Duong, Tap	10.2174/1381612822666160414142538	excluded	title	wrong population
rayyan-61476517	A Generic Crystallization-like Model That Describes the Kinetics of Amyloid Fibril Formation	2012	JOURNAL OF BIOLOGICAL CHEMISTRY	Crespo, Rosa and Rocha, Fernando A. and Damas, Ana M. and Martins, Pedro M.	10.1074/jbc.M112.375345	excluded	full-text
rayyan-61476518	Data-driven stochastic model for quantifying the interplay between amyloid-beta and calcium levels in Alzheimer's disease	2024	STATISTICAL ANALYSIS AND DATA MINING	Shaheen, Hina and Melnik, Roderick and Singh, Sundeep and Neuroimaging, Alzheimer's Dis	10.1002/sam.11679	excluded	full-text
rayyan-61476519	Explicit tight frames for simulating a new system of fractional nonlinear partial differential equation model of Alzheimer disease	2021	RESULTS IN PHYSICS	Mohammad, Mutaz and Trounev, Alexander	10.1016/j.rinp.2020.103809	excluded	full-text
rayyan-61476520	Flavonoids from <i>Pancratium aegyptiacum</i> M. Roem.: Exploring the Potential Anti-Alzheimer's Activity through Network Pharmacology and In Silico Analysis	2024	CHEMISTRYSELECT	Ragab, Nermin A. and El Shabrawy, Mona O. and Farid, Mai M. and Marzouk, Mona M.	10.1002/slct.202400928	excluded	abstract	wrong study design
rayyan-61476521	Benzyloxychalcone Hybrids as Prospective Acetylcholinesterase Inhibitors against Alzheimer's Disease: Rational Design, Synthesis, In Silico ADMET Prediction, QSAR, Molecular Docking, DFT, and Molecular Dynamic Simulation Studies	2024	ACS OMEGA	Al-Maqtari, Helmi Mohammed and Hasan, Aso Hameed and Suleiman, Mustapha and Ahmad Zahidi, Muhammad Asraf and Noamaan, Mahmoud A. and Alexyuk, Pavel and Alexyuk, Madina and Bogoyavlenskiy, Andrey and Jamalis, Joazaizulfazli	10.1021/acsomega.4c03679	excluded	title	wrong study design
rayyan-61476522	Computational identification and molecular dynamics simulation of potential circularRNA derived peptide from gene expression profile of Rheumatoid arthritis, Alzheimer's disease, and Atrial fibrillation	2023	JOURNAL OF BIOMOLECULAR STRUCTURE \& DYNAMICS	Panchalingam, Santhiya and Kasivelu, Govindaraju and Jayaraman, Manikandan	10.1080/07391102.2023.2241535	excluded	title	wrong study design
rayyan-61476523	Composite mathematical modeling of calcium signaling behind neuronal cell death in Alzheimer's disease	2018	BMC SYSTEMS BIOLOGY	Ranjan, Bobby and Chong, Ket Hing and Zheng, Jie	10.1186/s12918-018-0529-2	excluded	full-text
rayyan-61476524	Structure-Selectivity Relationship Prediction of Tau Imaging Tracers Using Machine Learning-Assisted QSAR Models and Interaction Fingerprint Map	2023	ACS CHEMICAL NEUROSCIENCE	Gholampour, Maryam and Seradj, Hassan and Sakhteman, Amirhossein	10.1021/acschemneuro.3c00038	excluded	title	wrong study design
rayyan-61476525	The development of a stochastic mathematical model of Alzheimer's disease to help improve the design of clinical trials of potential treatments	2018	PLOS ONE	Hadjichrysanthou, Christoforos and Ower, Alison K. and de Wolf, Frank and Anderson, Roy M. and Neuroimaging, Alzheimer's Dis	10.1371/journal.pone.0190615	excluded	full-text
rayyan-61476526	Quantitative high-resolution microradiographic imaging of amyloid deposits in a novel murine model of AA amyloidosis	2005	AMYLOID-JOURNAL OF PROTEIN FOLDING DISORDERS	Wall, JS and Kennel, SJ and Paulus, MJ and Gleason, S and Gregor, J and Baba, J and Schell, M and Richey, T and O'Nuallain, B and Donnell, R and Hawkins, PN and Weiss, DT and Solomon, A	10.1080/13506120500222359	excluded	title	animal
rayyan-61476527	Analysis for a model incorporating y - secretase inhibitor to explore the mechanism of `Amyloid-fl rise'	2024	CHAOS SOLITONS \& FRACTALS	Zhang, Yongxin and Dong, Mingyan and Li, Bai-Lian and Sun, Gui-Quan	10.1016/j.chaos.2024.114867	excluded	full-text
rayyan-61476528	Advances in Modeling Alzheimer's Disease In Vitro	2021	ADVANCED NANOBIOMED RESEARCH	Sharma, Navatha Shree and Karan, Anik and Lee, Donghee and Yan, Zheng and Xie, Jingwei	10.1002/anbr.202100097	excluded	abstract	background article
rayyan-61476529	Biological evaluation of the radioiodinated imidazo{[}1,2-<i>a</i>]pyridine derivative DRK092 for amyloid-Œ≤ imaging in mouse model of Alzheimer's disease	2014	NEUROSCIENCE LETTERS	Chen, Chun-Jen and Bando, Kazunori and Ashino, Hiroki and Taguchi, Kazumi and Shiraishi, Hideaki and Shima, Keiji and Fujimoto, Osuke and Kitamura, Chiemi and Morimoto, Yasuaki and Kasahara, Hiroyuki and Minamizawa, Takao and Jiang, Cheng and Zhang, Ming-Rong and Suhara, Tetsuya and Higuchi, Makoto and Yamada, Kazutaka and Ji, Bin	10.1016/j.neulet.2014.08.036	excluded	title	animal
rayyan-61476530	Ginsenoside Rf inhibits human tau proteotoxicity and causes specific LncRNA, miRNA and mRNA expression changes in <i>Caenorhabditis elegans</i> model of tauopathy	2022	EUROPEAN JOURNAL OF PHARMACOLOGY	Zhang, Shuai and Wang, Hui and Wang, Jing and Jin, Wenqi and Yan, Xiuci and Chen, Xuenan and Wang, Dandan and Zhao, Daqing and Wang, Yufeng and Cong, Deyu and Sun, Liwei	10.1016/j.ejphar.2022.174887	excluded	title	animal
rayyan-61476531	Novel ligand-based docking; molecular dynamic simulations; and absorption, distribution, metabolism, and excretion approach to analyzing potential acetylcholinesterase inhibitors for Alzheimer's disease	2018	JOURNAL OF PHARMACEUTICAL ANALYSIS	Vijayakumar, Subramaniyan and Manogar, Palani and Prabhu, Srinivasan and Singh, Ram Avadhar Sanjeevkumar	10.1016/j.jpha.2017.07.006	excluded	title	wrong study design
rayyan-61476532	<i>In Silico</i> Identification and Experimental Validation of Novel Anti-Alzheimer's Multitargeted Ligands from a Marine Source Featuring a ``2-Aminoimidazole plus Aromatic Group{''} Scaffold	2018	ACS CHEMICAL NEUROSCIENCE	Vitale, Rosa Maria and Risvli, Vincenzo and Desidero, Doriana and Sgammato, Roberta and Thellung, Stefano and Canale, Claudio and Vassalli, Massimo and Carbon, Marianna and Ciavatta, Maria Letizia and Mollo, Ernesto and Felicita, Vera and Arcone, Rosaria and Capoggiani, Margherita Gavagnin and Masullo, Mariorosario and Florio, Tullio and Amodeo, Pietro	10.1021/acschemneuro.7b00416	excluded	abstract	wrong study design
rayyan-61476533	Modelling Alzheimer's disease: Insights from <i>in vivo</i> to <i>in vitro</i> three-dimensional culture platforms	2018	JOURNAL OF TISSUE ENGINEERING AND REGENERATIVE MEDICINE	Ranjan, Vivek Damodar and Qiu, Lifeng and Tan, Eng King and Zeng, Li and Zhang, Yilei	10.1002/term.2728	excluded	title	animal
rayyan-61476534	In vitro enzymatic evaluation of some pyrazolo{[}1,5-<i>a</i>]pyrimidine derivatives: Design, synthesis, antioxidant, anti-diabetic, anti-Alzheimer, and anti-arthritic activities with molecular modeling simulation	2023	DRUG DEVELOPMENT RESEARCH	Hassan, Ashraf S. and Morsy, Nesrin M. and Aboulthana, Wael M. and Ragab, Ahmed	10.1002/ddr.22008	excluded	title	wrong study design
rayyan-61476535	Molecular Dynamics Simulation Study of the Self-Assembly of Tau-Derived PHF6 and Its Inhibition by Oleuropein Aglycone from Extra Virgin Olive Oil	2024	JOURNAL OF PHYSICAL CHEMISTRY B	Paul, Srijita and Biswas, Parbati	10.1021/acs.jpcb.4c02393	excluded	title	wrong study design
rayyan-61476536	Mathematical model on Alzheimer's disease	2016	BMC SYSTEMS BIOLOGY	Hao, Wenrui and Friedman, Avner	10.1186/s12918-016-0348-2	excluded	full-text
rayyan-61476537	Opportunities for multiscale computational modelling of serotonergic drug effects in Alzheimer's disease	2020	NEUROPHARMACOLOGY	Joshi, Alok and Wang, Da-Hui and Watterson, Steven and McClean, Paula L. and Behera, Chandan K. and Sharp, Trevor and Wong-Lin, KongFatt	10.1016/j.neuropharm.2020.108118	excluded	abstract	background article
rayyan-61476538	2-pentadecyl-2-oxazoline prevents cognitive and social behaviour impairments in the Amyloid Œ≤-induced Alzheimer-like mice model: Bring the Œ±2 adrenergic receptor back into play	2022	BIOMEDICINE \& PHARMACOTHERAPY	Infantino, R. and Boccella, S. and Scuteri, D. and Perrone, M. and Ricciardi, F. and Vitale, R. M. and Bonsale, R. and Parente, A. and Allocca, I. and Virtuoso, A. and De Luca, C. and Belardo, C. and Amodeo, P. and Gentile, V. and Cirillo, G. and Bagetta, G. and Luongo, L. and Maione, S. and Guida, F.	10.1016/j.biopha.2022.113844	excluded	title	animal
rayyan-61476539	Big data to smart data in Alzheimer's disease: Real-world examples of advanced modeling and simulation	2016	ALZHEIMERS \& DEMENTIA	Haas, Magali and Stephenson, Diane and Romero, Klaus and Gordon, Mark Forrest and Zachd, Neta and Geerts, Hugo and BHMI	10.1016/j.jalz.2016.05.005	excluded	abstract	background article
rayyan-61476540	Molecular modeling approach for designing of amino-derived anti-Alzheimer agents: A computational study	2020	JOURNAL OF PHYSICAL ORGANIC CHEMISTRY	Raza, Muhammad Asam and Fatima, Kiran	10.1002/poc.4076	excluded	title	wrong study design
rayyan-61476541	Multi-target QSAR modeling for the identification of novel inhibitors against Alzheimer's disease	2023	CHEMOMETRICS AND INTELLIGENT LABORATORY SYSTEMS	Kumar, Vinay and Saha, Achintya and Roy, Kunal	10.1016/j.chemolab.2022.104734	excluded	title	wrong study design
rayyan-61476542	miR-206 regulates brain-derived neurotrophic factor in Alzheimer disease model	2012	ANNALS OF NEUROLOGY	Lee, Soon-Tae and Chu, Kon and Jung, Keun-Hwa and Kim, Jin Hee and Huh, Ji-Young and Yoon, Hyejin and Park, Dong-Kyu and Lim, Ji-Yeon and Kim, Jeong-Min and Jeon, Daejong and Ryu, Hoon and Lee, Sang Kun and Kim, Manho and Roh, Jae-Kyu	10.1002/ana.23588	excluded	title	animal
rayyan-61476543	Revealing the mechanistic pathway of cholinergic inhibition of Alzheimer's disease by donepezil: a metadynamics simulation study	2019	PHYSICAL CHEMISTRY CHEMICAL PHYSICS	Ghosh, Shibaji and Jana, Kalyanashis and Ganguly, Bishwajit	10.1039/c9cp02613d	excluded	abstract	wrong study design
rayyan-61476544	Vitegnoside Mitigates Neuronal Injury, Mitochondrial Apoptosis, and Inflammation in an Alzheimer's Disease Cell Model via the p38 MAPK/JNK Pathway	2019	JOURNAL OF ALZHEIMERS DISEASE	Wang, Qian and Jiang, Hailun and Wang, Linlin and Yi, Hong and Li, Zhuorong and Liu, Rui	10.3233/JAD-190640	excluded	title	in vitro
rayyan-61476545	Disease Modeling and Model-Based Meta-Analyses to Define a New Direction for a Phase III Program of Gantenerumab in Alzheimer's Disease	2022	CLINICAL PHARMACOLOGY \& THERAPEUTICS	Retout, Sylvie and Gieschke, Ronald and Serafin, Daniel and Weber, Cornelia and Frey, Nicolas and Hofmann, Carsten	10.1002/cpt.2535	excluded	full-text
rayyan-61476546	Integrating Transcriptomics with Metabolic Modeling Predicts Biomarkers and Drug Targets for Alzheimer's Disease	2014	PLOS ONE	Stempler, Shiri and Yizhak, Keren and Ruppin, Eytan	10.1371/journal.pone.0105383	excluded	full-text
rayyan-61476547	The possible effect of microRNA-155 (miR-155) and BACE1 inhibitors in the memory of patients with down syndrome and Alzheimer's disease: Design, synthesis, virtual screening, molecular modeling and biological evaluations	2022	JOURNAL OF BIOMOLECULAR STRUCTURE \& DYNAMICS	Mahernia, Shabnam and Hassanzadeh, Malihe and Adib, Mehdi and Peytam, Fariba and Haghighijoo, Zahra and Iraji, Aida and Mahdavi, Mohammad and Edraki, Najmeh and Amanlou, Massoud	10.1080/07391102.2021.1873861	excluded	title	wrong study design
rayyan-61476548	Deciphering the Interactions of Bioactive Compounds in Selected Traditional Medicinal Plants against Alzheimer's Diseases via Pharmacophore Modeling, Auto-QSAR, and Molecular Docking Approaches	2021	MOLECULES	Ojo, Oluwafemi Adeleke and Ojo, Adebola Busola and Okolie, Charles and Nwakama, Mary-Ann Chinyere and Iyobhebhe, Matthew and Evbuomwan, Ikponmwosa Owen and Nwonuma, Charles Obiora and Maimako, Rotdelmwa Filibus and Adegboyega, Abayomi Emmanuel and Taiwo, Odunayo Anthonia and Alsharif, Khalaf F. and Batiha, Gaber El-Saber	10.3390/molecules26071996	excluded	title	wrong study design
rayyan-61476549	Generating PET scan patterns in Alzheimer's by a mathematical model	2024	PLOS ONE	Lee, Chaeyoung and Friedman, Avner	10.1371/journal.pone.0299637	excluded	full-text
rayyan-61476550	Model scenarios for cell cycle re-entry in Alzheimer's disease	2022	ISCIENCE	Pandey, Nishtha and Vinod, P. K.	10.1016/j.isci.2022.104543	excluded	full-text
rayyan-61476551	From reaction kinetics to dementia: A simple dimer model of Alzheimer's disease etiology	2021	PLOS COMPUTATIONAL BIOLOGY	Lindstrom, Michael R. and Chavez, Manuel B. and Gross-Sable, Elijah A. and Hayden, Eric Y. and Teplow, David B.	10.1371/journal.pcbi.1009114	excluded	full-text
rayyan-61476552	Computational Simulations Identify Pyrrolidine-2,3-Dione Derivatives as Novel Inhibitors of Cdk5/p25 Complex to Attenuate Alzheimer's Pathology	2019	JOURNAL OF CLINICAL MEDICINE	Zeb, Amir and Kim, Donghwan and Alam, Sayed Ibrar and Son, Minky and Kumar, Raj and Rampogu, Shailima and Parameswaran, Saravanan and Shelake, Rahul Mahadev and Rana, Rabia Mukhtar and Parate, Shraddha and Kim, Jae-Yean and Lee, Keun Woo	10.3390/jcm8050746	excluded	title	wrong study design
rayyan-61476553	Investigation of naphthofuran moiety as potential dual inhibitor against BACE-1 and GSK-3Œ≤: molecular dynamics simulations, binding energy, and network analysis to identify first-in-class dual inhibitors against Alzheimer's disease	2017	JOURNAL OF MOLECULAR MODELING	Kumar, Akhil and Srivastava, Gaurava and Srivastava, Swati and Verma, Seema and Negi, Arvind S. and Sharma, Ashok	10.1007/s00894-017-3396-7	excluded	title	wrong study design
rayyan-61476554	No difference in cerebral perfusion between the wild-type and the 5XFAD mouse model of Alzheimer's disease	2022	SCIENTIFIC REPORTS	DeBay, Drew R. R. and Phi, Tan-Trao and Bowen, Chris V. V. and Burrell, Steven C. C. and Darvesh, Sultan	10.1038/s41598-022-26713-x	excluded	title	animal
rayyan-61476555	PTML Modeling for Alzheimer's Disease: Design and Prediction of Virtual Multi-Target Inhibitors of GSK3B, HDAC1, and HDAC6	2020	CURRENT TOPICS IN MEDICINAL CHEMISTRY	Kleandrova, Valeria V. and Speck-Planche, Alejandro	10.2174/1568026620666200607190951	excluded	abstract	wrong study design
rayyan-61476556	The Computer Simulation of Therapy with the NMDA Antagonist in Excitotoxic Neurodegeneration in an Alzheimer's Disease-like Pathology	2022	JOURNAL OF CLINICAL MEDICINE	Swietlik, Dariusz and Kusiak, Aida and Krasny, Marta and Bialowas, Jacek	10.3390/jcm11071858	excluded	full-text
rayyan-61476557	VariFunNet, an integrated multiscale modeling framework to study the effects of rare non-coding variants in Genome-Wide Association Studies: applied to Alzheimer's Disease - 2017 IEEE INTERNATIONAL CONFERENCE ON BIOINFORMATICS AND BIOMEDICINE (BIBM)	2017	2017 IEEE International Conference on Bioinformatics and Biomedicine (BIBM)	Liu, Qiao and Chen, Chen and Gao, Annie and Tong, Hang Hang and Xie, Lei and Init, Alzheimer's Dis Neuroimaging	10.1109/BIBM.2017.8217995	excluded	title	wrong publication type
rayyan-61476558	Deep Learning Based Multimodal Progression Modeling for Alzheimer's Disease	2021	STATISTICS IN BIOPHARMACEUTICAL RESEARCH	Yang, Liuqing and Wang, Xifeng and Guo, Qi and Gladstein, Scott and Wooten, Dustin and Li, Tengfei and Robieson, Weining Z. and Sun, Yan and Huang, Xin	10.1080/19466315.2021.1884129	excluded	title	ML
rayyan-61476559	Design, Synthesis and Molecular Modeling Study of Radiotracers Based on Tacrine and Its Derivatives for Study on Alzheimer's Disease and Its Early Diagnosis	2024	APPLIED SCIENCES-BASEL	Kozminski, Przemyslaw and Gniazdowska, Ewa	10.3390/app14072827	excluded	title	wrong study design
rayyan-61476560	Alzheimer's disease diagnosis from single and multimodal data using machine and deep learning models: Achievements and future directions	2024	EXPERT SYSTEMS WITH APPLICATIONS	Elazab, Ahmed and Wang, Changmiao and Abdelaziz, Mohammed and Zhang, Jian and Gu, Jason and Gorriz, Juan M. and Zhang, Yudong and Chang, Chunqi	10.1016/j.eswa.2024.124780	excluded	abstract	background article
rayyan-61476561	Computational modelling of potent Œ≤-secretase (BACE1) inhibitors towards Alzheimer's disease treatment	2021	BIOPHYSICAL CHEMISTRY	Ugbaja, Samuel C. and Sanusi, Zainab K. and Appiah-Kubi, Patrick and Lawal, Monsurat M. and Kumalo, Hezekiel M.	10.1016/j.bpc.2020.106536	excluded	abstract	wrong study design
rayyan-61476562	Insights into the Molecular Mechanisms of Alzheimer's and Parkinson's Diseases with Molecular Simulations: Understanding the Roles of Artificial and Pathological Missense Mutations in Intrinsically Disordered Proteins Related to Pathology	2018	INTERNATIONAL JOURNAL OF MOLECULAR SCIENCES	Coskuner-Weber, Orkid and Uversky, Vladimir N.	10.3390/ijms19020336	excluded	title	wrong study design
rayyan-61476563	A Bayesian Model for the Prediction and Early Diagnosis of Alzheimer's Disease	2017	FRONTIERS IN AGING NEUROSCIENCE	Alexiou, Athanasios and Mantzavinos, Vasileios D. and Greig, Nigel H. and Kamal, Mohammad A.	10.3389/fnagi.2017.00077	excluded	full-text
rayyan-61476564	Personalized Computational Causal Modeling of the Alzheimer Disease Biomarker Cascade	2024	JPAD-JOURNAL OF PREVENTION OF ALZHEIMERS DISEASE	Petrella, Jeffrey R. and Jiang, J. and Sreeram, K. and Dalziel, S. and Doraiswamy, P. M. and Hao, W. and Init, Alzheimers Dis Neuroimaging	10.14283/jpad.2023.134	excluded	full-text
rayyan-61476565	Investigating Interventions in Alzheimer's Disease with Computer Simulation Models	2013	PLOS ONE	Proctor, Carole J. and Boche, Delphine and Gray, Douglas A. and Nicoll, James A. R.	10.1371/journal.pone.0073631	excluded	full-text
rayyan-61476566	Utilizing cloud-based technology to construct a precise network management model for statin therapy in Alzheimer's disease - A meta-analysis	2023	TROPICAL JOURNAL OF PHARMACEUTICAL RESEARCH	Zeng, Chaosheng and Xing, Huaijie and Chen, Min and Chen, Lin and Li, Pengxiang and Wu, Xiaowen and Huang, Shaozhu	10.4314/tjpr.v22i9.30	excluded	title	background article
rayyan-61476567	Combining aperiodic 1/f slopes and brain simulation: An EEG/MEG proxy marker of excitation/inhibition imbalance in Alzheimer's disease	2023	ALZHEIMER'S \& DEMENTIA: DIAGNOSIS, ASSESSMENT \& DISEASE MONITORING	Martinez-Canada, Pablo and Perez-Valero, Eduardo and Minguillon, Jesus and Pelayo, Francisco and Lopez-Gordo, Miguel A. and Morillas, Christian	10.1002/dad2.12477	excluded	full-text
rayyan-61476568	Model Identifies Genetic Predisposition of Alzheimer's Disease as Key Decider in Cell Susceptibility to Stress	2021	INTERNATIONAL JOURNAL OF MOLECULAR SCIENCES	Stefani, Ioanna C. and de The, Francois-Xavier Blaudin and Kontoravdi, Cleo and Polizzi, Karen M.	10.3390/ijms222112001	excluded	full-text
rayyan-61476569	Unraveling AŒ≤-Mediated Multi-Pathway Calcium Dynamics in Astrocytes: Implications for Alzheimer's Disease Treatment From Simulations	2021	FRONTIERS IN PHYSIOLOGY	Liu, Langzhou and Gao, Huayi and Zaikin, Alexey and Chen, Shangbin	10.3389/fphys.2021.767892	excluded	full-text
rayyan-61476570	Protein Predictive Modeling and Simulation of Mutations of Presenilin-1 Familial Alzheimer's Disease on the Orthosteric Site	2021	FRONTIERS IN MOLECULAR BIOSCIENCES	Soto-Ospina, Alejandro and Araque Marin, Pedronel and Bedoya, Gabriel and Sepulveda-Falla, Diego and Villegas Lanau, Andres	10.3389/fmolb.2021.649990	excluded	abstract	wrong study design
rayyan-61476571	Computational Modeling of Catecholamines Dysfunction in Alzheimer's Disease at Pre-Plaque Stage	2020	JOURNAL OF ALZHEIMERS DISEASE	Caligiore, Daniele and Silvetti, Massimo and D'Amelio, Marcello and Puglisi-Allegra, Stefano and Baldassarre, Gianluca	10.3233/JAD-200276	excluded	full-text
rayyan-61476572	Computational Causal Modeling of the Dynamic Biomarker Cascade in Alzheimer's Disease	2019	COMPUTATIONAL AND MATHEMATICAL METHODS IN MEDICINE	Petrella, Jeffrey R. and Hao, Wenrui and Rao, Adithi and Doraiswamy, P. Murali	10.1155/2019/6216530	excluded	full-text
rayyan-61476573	Altering neuronal excitability to preserve network connectivity in a computational model of Alzheimer's disease	2017	PLOS COMPUTATIONAL BIOLOGY	de Haan, Willem and van Straaten, Elisabeth C. W. and Gouw, Alida A. and Stam, Cornelis J.	10.1371/journal.pcbi.1005707	excluded	full-text
rayyan-61476574	Data-driven modeling of Alzheimer Disease pathogenesis	2011	JOURNAL OF THEORETICAL BIOLOGY	Anastasio, Thomas J.	10.1016/j.jtbi.2011.08.038	excluded	full-text
rayyan-61476575	Research on the pathogenesis of Alzheimer's disease based on thalamocortical computational model	2024	FRONTIERS IN NEUROLOGY	Gang, Yijin and Li, Tao and Xu, Xianjing and Zheng, Qi and Wang, Weiping	10.3389/fneur.2024.1353305	excluded	full-text
rayyan-61476576	Analysis of fractal-fractional Alzheimer's disease mathematical model in sense of Caputo derivative	2024	AIMS PUBLIC HEALTH	Yadav, Pooja and Jahan, Shah and Nisar, Kottakkaran Sooppy	10.3934/publichealth.2024020	excluded	full-text
rayyan-61476577	EAMNet: an Alzheimer's disease prediction model based on representation learning	2023	PHYSICS IN MEDICINE AND BIOLOGY	Duan, Haoliang and Wang, Huabin and Chen, Yonglin and Liu, Fei and Tao, Liang	10.1088/1361-6560/acfec8	excluded	title	ML
rayyan-61476578	AD-BERT: Using pre-trained language model to predict the progression from mild cognitive impairment to Alzheimer's disease	2023	JOURNAL OF BIOMEDICAL INFORMATICS	Mao, Chengsheng and Xu, Jie and Rasmussen, Luke and Li, Yikuan and Adekkanattu, Prakash and Pacheco, Jennifer and Bonakdarpour, Borna and Vassar, Robert and Shen, Li and Jiang, Guoqian and Wang, Fei and Pathak, Jyotishman and Luo, Yuan	10.1016/j.jbi.2023.104442	excluded	title	ML
rayyan-61476579	Towards mechanistic models of mutational effects: Deep learning on Alzheimer?s A? peptide	2023	COMPUTATIONAL AND STRUCTURAL BIOTECHNOLOGY JOURNAL	Wang, Bo and Razavi, Shahab and Gamazon, Eric R.	10.1016/j.csbj.2023.03.051	excluded	title	ML
rayyan-61476580	Forecasting prevalence and mortality of Alzheimer's disease using the partitioning models	2023	EXPERIMENTAL GERONTOLOGY	Akushevich, I. and Yashkin, A. and Kovtun, M. and Kravchenko, J. and Arbeev, K. and Yashin, A. I.	10.1016/j.exger.2023.112133	excluded	full-text
rayyan-61476581	Connectome-based biophysics models of Alzheimer?s disease diagnosis and prognosis	2023	TRANSLATIONAL RESEARCH	Torok, Justin and Anand, Chaitali and Verma, Parul and Raj, Ashish	10.1016/j.trsl.2022.08.008	excluded	abstract	background article
rayyan-61476582	QSAR model to develop newer generation GSK-3Œ≤ inhibitors targeting Alzheimer	2023	MOROCCAN JOURNAL OF CHEMISTRY	Saha, Supriyo and Prinsa, Vikash and Jakhmola, Vikash and Mahato, Arun Kumar and Ashok, Praveen Kumar and Warikoo, Vishal and Mukhopadhay, Sayantan	10.48317/IMIST.PRSM/morjchem-v11i04.39694	excluded	title	wrong study design
rayyan-61476584	XperCT-guided Intra-cisterna Magna Injection of Streptozotocin for Establishing an Alzheimer's Disease Model Using the Cynomolgus Monkey<i> (Macaca</i><i> fascicularis)</i>	2022	EXPERIMENTAL NEUROBIOLOGY	Park, Junghyung and Won, Jinyoung and Jeon, Chang-Yeop and Lim, Kyung Seob and Choi, Won Seok and Park, Sung-hyun and Seo, Jincheol and Cho, Jiyeon and Seong, Jung Bae and Yeo, Hyeon-Gu and Kim, Keonwoo and Kim, Yu Gyeong and Kim, Minji and Yi, Kyung Sik and Lee, Youngjeon	10.5607/en22027	excluded	title	animal
rayyan-61476585	Targeted Screening for Alzheimer's Disease Clinical Trials Using Data-Driven Disease Progression Models	2022	FRONTIERS IN ARTIFICIAL INTELLIGENCE	Oxtoby, Neil P. and Shand, Cameron and Cash, David M. and Alexander, Daniel C. and Barkhof, Frederik and Dis, Alzheimers	10.3389/frai.2022.660581	excluded	full-text
rayyan-61476586	Incorporating Mitochondrial Gene Expression Changes Within a Testable Mathematical Model for Alzheimer's Disease: Stress Response Modulation Predicts Potential Therapeutic Targets	2022	JOURNAL OF ALZHEIMERS DISEASE	Shelton, Morgan G. and Kerns, Kimberly A. and Castora, Frank J. and Coleman, Randolph A.	10.3233/JAD-220163	excluded	full-text
rayyan-61476587	Computational Interspecies Translation Between Alzheimer's Disease Mouse Models and Human Subjects Identifies Innate Immune Complement, TYROBP, and TAM Receptor Agonist Signatures, Distinct From Influences of Aging	2021	FRONTIERS IN NEUROSCIENCE	Lee, Meelim J. and Wang, Chuangqi and Carroll, Molly J. and Brubaker, Douglas K. and Hyman, Bradley T. and Lauffenburger, Douglas A.	10.3389/fnins.2021.727784	excluded	title	bioinformatics
rayyan-61476588	Two human metabolites rescue a <i>C. elegans</i> model of Alzheimer's disease via a cytosolic unfolded protein response	2021	COMMUNICATIONS BIOLOGY	Joshi, Priyanka and Perni, Michele and Limbocker, Ryan and Mannini, Benedetta and Casford, Sam and Chia, Sean and Habchi, Johnny and Labbadia, Johnathan and Dobson, Christopher M. and Vendruscolo, Michele	10.1038/s42003-021-02218-7	excluded	title	animal
rayyan-61476589	NMR analysis of the correlation of metabolic changes in blood and cerebrospinal fluid in Alzheimer model male and female mice	2021	PLOS ONE	Stojanovic, Filip and Taktek, Mariam and Khieu, Nam Huan and Huang, Junzhou and Jiang, Susan and Rennie, Kerry and Chakravarthy, Balu and Costain, Will J. and Cuperlovic-Culf, Miroslava	10.1371/journal.pone.0250568	excluded	title	animal
rayyan-61476590	Structural alterations in the catalytic core of hSIRT2 enzyme predict therapeutic benefits of <i>Garcinia mangostana</i> derivatives in Alzheimer's disease: molecular dynamics simulation study	2021	RSC ADVANCES	Akawa, Oluwole B. and Subair, Temitayo I. and Soremekun, Opeyemi S. and Olotu, Fisayo A. and Soliman, Mahmoud E. S.	10.1039/d0ra10459k	excluded	title	wrong study design
rayyan-61476591	Stereological Changes in Microvascular Parameters in Hippocampus of a Transgenic Rat Model of Alzheimer's Disease	2021	JOURNAL OF ALZHEIMERS DISEASE	Kolinko, Yaroslav and Marsalova, Lucie and Pena, Stephanie Proskauer and Kralickova, Milena and Mouton, Peter R.	10.3233/JAD-210738	excluded	title	animal
rayyan-61476592	Robust Discovery of Mild Cognitive Impairment Subtypes and Their Risk of Alzheimer's Disease Conversion Using Unsupervised Machine Learning and Gaussian Mixture Modeling	2021	CURRENT ALZHEIMER RESEARCH	Nezhadmoghadam, Fahimeh and Martinez-Torteya, Antonio and Trevino, Victor and Martinez, Emmanuel and Santos, Alejandro and Tamez-Pena, Jose and In, Alzheimers Dis Neuroimaging	10.2174/1567205018666210831145825	excluded	title	ML
rayyan-61476593	High-Definition Transcranial Direct Current Stimulation Improves Delayed Memory in Alzheimer's Disease Patients: A Pilot Study Using Computational Modeling to Optimize Electrode Position	2021	JOURNAL OF ALZHEIMERS DISEASE	Rasmussen, Ingrid Daae and Boayue, Nya Mehnwolo and Mittner, Matthias and Bystad, Martin and Gronli, Ole K. and Vangberg, Torgil Riise and Csifcsak, Gabor and Aslaksen, Per M.	10.3233/JAD-210378	excluded	title	electrode position
rayyan-61476594	Selective Modulation of Œ±5 GABA<sub>A</sub> Receptors Exacerbates Aberrant Inhibition at Key Hippocampal Neuronal Circuits in <i>APP</i> Mouse Model of Alzheimer's Disease	2020	FRONTIERS IN CELLULAR NEUROSCIENCE	Petrache, Alexandra L. and Khan, Archie A. and Nicholson, Martin W. and Monaco, Alessandra and Kuta-Siejkowska, Martyna and Haider, Shozeb and Hilton, Stephen and Jovanovic, Jasmina N. and Ali, Afia B.	10.3389/fncel.2020.568194	excluded	title	animal
rayyan-61476595	Mapping the multicausality of Alzheimer's disease through group model building	2021	GEROSCIENCE	Uleman, Jeroen F. and Melis, Rene J. F. and Quax, Rick and van der Zee, Eddy A. and Thijssen, Dick and Dresler, Martin and van de Rest, Ondine and van der Velpen, Isabelle F. and Adams, Hieab H. H. and Schmand, Ben and de Kok, Inge M. C. M. and de Bresser, Jeroen and Richard, Edo and Verbeek, Marcel and Hoekstra, Alfons G. and Rouwette, Etienne A. J. A. and Olde Rikkert, Marcel G. M.	10.1007/s11357-020-00228-7	excluded	full-text
rayyan-61476596	Application of multilayered strategy for variable selection in QSAR modeling of PET and SPECT imaging agents as diagnostic agents for Alzheimer's disease	2019	STRUCTURAL CHEMISTRY	De, Priyanka and Bhattacharyya, Dhananjay and Roy, Kunal	10.1007/s11224-019-01376-z	excluded	title	wrong study design
rayyan-61476597	Linking Molecular Pathways and Large-Scale Computational Modeling to Assess Candidate Disease Mechanisms and Pharmacodynamics in Alzheimer's Disease	2019	FRONTIERS IN COMPUTATIONAL NEUROSCIENCE	Stefanovski, Leon and Triebkorn, Paul and Spiegler, Andreas and Diaz-Cortes, Margarita-Arimatea and Solodkin, Ana and Jirsa, Viktor and McIntosh, Anthony Randal and Ritter, Petra and Initia, Alzheimers Dis Neuroimaging	10.3389/fncom.2019.00054	excluded	full-text
rayyan-61476598	Modeling and prediction of clinical symptom trajectories in Alzheimer's disease using longitudinal data	2018	PLOS COMPUTATIONAL BIOLOGY	Bhagwat, Nikhil and Viviano, Joseph D. and Voineskos, Aristotle N. and Chakravarty, M. Mallar and Neuroimaging, Alzheimer's Dis	10.1371/journal.pcbi.1006376	excluded	abstract	ML
rayyan-61476599	What can computational modeling offer for studying the Ca<SUP>2+</SUP> dysregulation in Alzheimer's disease: current research and future directions	2018	NEURAL REGENERATION RESEARCH	Liang, Jingyi and Kulasiri, Don	10.4103/1673-5374.235020	excluded	title	background article
rayyan-61476600	Bayesian model reveals latent atrophy factors with dissociable cognitive trajectories in Alzheimer's disease	2016	PROCEEDINGS OF THE NATIONAL ACADEMY OF SCIENCES OF THE UNITED STATES OF AMERICA	Zhang, Xiuming and Mormino, Elizabeth C. and Sun, Nanbo and Sperling, Reisa A. and Sabuncu, Mert R. and Yeo, B. T. Thomas and Initi, Alzheimer's Dis Neuroimaging	10.1073/pnas.1611073113	excluded	full-text
rayyan-61476601	Comparison of RUST and C\# as a Tool for Creation of a Large Agent-Based Simulation for Population Prediction of Patients with Alzheimer's Disease in EU - COMPUTATIONAL COLLECTIVE INTELLIGENCE, ICCCI 2016, PT II	2016	COMPUTATIONAL COLLECTIVE INTELLIGENCE, ICCCI 2016, PT II	Cimler, Richard and Dolezal, Ondrej and Pscheidl, Pavel	10.1007/978-3-319-45246-3\_24	excluded	full-text
rayyan-61476602	Computational Simulations of Copper Complexes Relevant to Alzheimer's Disease - INTERNATIONAL CONFERENCE OF COMPUTATIONAL METHODS IN SCIENCES AND ENGINEERING 2014 (ICCMSE 2014)	2014	INTERNATIONAL CONFERENCE OF COMPUTATIONAL METHODS IN SCIENCES AND ENGINEERING 2014 (ICCMSE 2014)	Ali-Torres, Jorge and Marechal, Jean-Didier and Mirats, Andrea and Rodriguez-Rodriguez, Cristina and Rodriguez-Santiago, Luis and Sodupe, Mariona	10.1063/1.4897688	excluded	title	wrong publication type
rayyan-61476603	Gene Expression Biomarkers in the Brain of a Mouse Model for Alzheimer's Disease: Mining of Microarray Data by Logic Classification and Feature Selection	2011	JOURNAL OF ALZHEIMERS DISEASE	Arisi, Ivan and D'Onofrio, Mara and Brandi, Rossella and Felsani, Armando and Capsoni, Simona and Drovandi, Guido and Felici, Giovanni and Weitschek, Emanuel and Bertolazzi, Paola and Cattaneo, Antonino	10.3233/JAD-2011-101881	excluded	title	animal
rayyan-61476604	The PDAPP mouse model of Alzheimer's disease: Locus coeruleus neuronal shrinkage	2005	JOURNAL OF COMPARATIVE NEUROLOGY	German, DC and Nelson, O and Liang, F and Liang, CL and Games, D	10.1002/cne.20744	excluded	title	animal
rayyan-61476605	Modeling the prevalence and incidence of Alzheimer's disease and mild cognitive impairment	2002	JOURNAL OF PSYCHIATRIC RESEARCH	Yesavage, JA and O'Hara, R and Kraemer, H and Noda, A and Taylor, JL and Ferris, S and G√©ly-Nargeot, MC and Rosen, A and Friedman, L and Sheikh, J and Derouesn√©, C	10.1016/S0022-3956(02)00020-1	excluded	full-text
rayyan-144846403	Determination of Potential Lead Compound from Magnolia officinalis for Alzheimer's Disease through Pharmacokinetic Prediction, Molecular Docking, Dynamic Simulation, and Experimental Validation	2024	Int J Mol Sci	Youn K, Jun M.	10.3390/ijms251910507	excluded	title	wrong study design
rayyan-144846415	QSP Modeling Shows Pathological Synergism Between Insulin Resistance and Amyloid-Beta Exposure in Upregulating VCAM1 Expression at the BBB Endothelium	2024	CPT Pharmacometrics Syst Pharmacol	Wang Z, Veerareddy V, Tang X, Thompson KJ, Krishnan S, Kalari KR, Kandimalla KK.	10.1002/psp4.13296	excluded	full-text
rayyan-144846419	Molecular mechanisms of sulforaphane in Alzheimer's disease: insights from an in-silico study	2024	In Silico Pharmacol	Vu GH, Nguyen HD.	10.1007/s40203-024-00267-4	excluded	full-text
rayyan-144846425	In-Silico discovery of 17alpha-hydroxywithanolide-D as potential neuroprotective allosteric modulator of NMDA receptor targeting Alzheimer's disease	2024	Sci Rep	Vashisth MK, Hu J, Liu M, Basha SH, Yu C, Huang W.	10.1038/s41598-024-78975-2	excluded	abstract	wrong study design
rayyan-144846449	Robust and predictive 3D-QSAR models for predicting the activities of novel oxadiazole derivatives as multifunctional anti-Alzheimer agents	2024	RSC Adv	Sun Y, Zhang Z, Wen M, Wang F, Li X, Yang W, Zhou B.	10.1039/d4ra05342g	excluded	title	wrong study design
rayyan-144846464	Discovery of novel thiosemicarbazone-acridine targeting butyrylcholinesterase with antioxidant, metal complexing and neuroprotector abilities as potential treatment of Alzheimer's disease: In vitro, in vivo, and in silico studies	2025	Eur J Med Chem	Silva Sousa GL, Nadur NF, de Almeida Peixoto Ferreira L, da Silva Hon√≥rio T, Simon A, Cabral LM, M√≥ra Santos ML, Andrade B, de Lima EV, Clarke JR, Castro RN, Ol√≠mpio de Moura R, K√ºmmerle AE.	10.1016/j.ejmech.2024.117030	excluded	full-text
rayyan-144846481	Natural benzofuran derivatives as promising scaffold for alleviating Alzheimer symptoms: acetylcholinesterase inhibition, structure activity relationship and in silico studies	2024	Nat Prod Res	Selim AAMA, Ibrahim MA.	10.1080/14786419.2024.2431998	excluded	full-text
rayyan-144846494	Development of a novel radioiodinated compound for amyloid and tau deposition imaging in Alzheimer's disease and tauopathy mouse models	2024	Neuroimage	Rui X, Zhao X, Zhang N, Ding Y, Seki C, Ono M, Higuchi M, Zhang MR, Chu Y, Wei R, Xu M, Cheng C, Zuo C, Kimura Y, Ni R, Kai M, Tian M, Yuan C, Ji B.	10.1016/j.neuroimage.2024.120947	excluded	title	animal
rayyan-144846498	Identification of AChE targeted therapeutic compounds for Alzheimer's disease: an in-silico study with DFT integration	2024	Sci Rep	Rawat K, Tewari D, Bisht A, Chandra S, Tiruneh YK, Hassan HM, Al-Emam A, Sindi ER, Al-Dies AM.	10.1038/s41598-024-81285-2	excluded	title	wrong study design
rayyan-144846516	The CareVirtue Digital Journal for Family and Friend Caregivers of People Living With Alzheimer Disease and Related Dementias: Exploratory Topic Modeling and User Engagement Study	2024	JMIR Aging	Pickett AC, Valdez D, White LA, Loganathar P, Linden A, Boutilier JJ, Caldwell C, Elliott C, Zuraw M, Werner NE.	10.2196/67992	excluded	title	virtual patient journal
rayyan-144846553	Machine learning reveals prominent spontaneous behavioral changes and treatment efficacy in humanized and transgenic Alzheimer's disease models	2024	Cell Rep	Miller SR, Luxem K, Lauderdale K, Nambiar P, Honma PS, Ly KK, Bangera S, Bullock M, Shin J, Kaliss N, Qiu Y, Cai C, Shen K, Mallen KD, Yan Z, Mendiola AS, Saito T, Saido TC, Pico AR, Thomas R, Roberson ED, Akassoglou K, Bauer P, Remy S, Palop JJ.	10.1016/j.celrep.2024.114870	excluded	title	ML
rayyan-144846554	Targeting Soluble Amyloid Oligomers in Alzheimer's Disease: A Hypothetical Model Study Comparing Intrathecal Pseudodelivery of mAbs Against Intravenous Administration	2025	Diseases	Menendez-Gonzalez M.	10.3390/diseases13010017	excluded	full-text
rayyan-144846558	Novel Pyrrole Derivatives as Multi-Target Agents for the Treatment of Alzheimer's Disease: Microwave-Assisted Synthesis, In Silico Studies and Biological Evaluation	2024	Pharmaceuticals (Basel)	Mateev E, Karatchobanov V, Dedja M, Diamantakos K, Mateeva A, Muhammed MT, Irfan A, Kondeva-Burdina M, Valkova I, Georgieva M, Zlatkov A.	10.3390/ph17091171	excluded	abstract	wrong study design
rayyan-144846569	Mathematical models on Alzheimer's disease and its treatment: A review	2025	Phys Life Rev	Maji M, Khajanchi S.	10.1016/j.plrev.2025.01.004	excluded	title	background article
rayyan-144846583	Revealing excitation-inhibition imbalance in Alzheimer's disease using multiscale neural model inversion of resting-state functional MRI	2025	Commun Med (Lond)	Li G, Hsu LM, Wu Y, Bozoki AC, Shih YI, Yap PT.	10.1038/s43856-025-00736-7	excluded	full-text
rayyan-144846598	Identification of Phytoconstituents from Natural Product Database as SIRT2 Inhibitors for Potential Role in Alzheimer's Disease: An In-Silico Screening	2024	Cent Nerv Syst Agents Med Chem	Kumar H, Datusalia AK, Kumar A, Khatik GL.	10.2174/0118715249319554240930050002	excluded	abstract	wrong study design
rayyan-144846609	Prognostic model for predicting Alzheimer's disease conversion using functional connectome manifolds	2024	Alzheimers Res Ther	Kim S, Kim M, Lee JE, Park BY, Park H.	10.1186/s13195-024-01589-3	excluded	abstract	Model of progression without underlying biology
rayyan-144846619	Plausible Action of N-(3,4-Dimethoxy-Phenyl)-6,7-Dimethoxyquinazoline-4-Amine (TKM01) as an Armor Against Alzheimer's Disease: In Silico and In Vivo Insights	2024	J Biochem Mol Toxicol	Kashif M, Chandrabose K, Pandurangan AK.	10.1002/jbt.70048	excluded	abstract	wrong study design
rayyan-144846627	Design, synthesis, in vitro, and in silico study of benzothiazole-based compounds as a potent anti-Alzheimer agent	2024	Mol Divers	Jalil S, Shabir G, Saeed A, Iqbal J.	10.1007/s11030-024-10909-6	excluded	abstract	wrong study design
rayyan-144846628	Discovery of novel fatty acid amide hydrolase (FAAH) inhibitors as anti-alzheimer agents via in-silico-based drug design, virtual screening, molecular docking, molecular dynamics simulation, DFT, and non-clinical studies	2025	Pharmacol Biochem Behav	Jain S, Singh R, Paliwal T, Verma K, Dwivedi J, Paliwal S, Sharma S.	10.1016/j.pbb.2024.173943	excluded	title	wrong study design
rayyan-144846633	Exploring the potential of Scabiosa columbaria in Alzheimer's disease treatment: An in silico approach	2024	J Taibah Univ Med Sci	Irsal RAP, Gholam GM, Dwicesaria MA, Mansyah TF, Chairunisa F.	10.1016/j.jtumed.2024.09.003	excluded	abstract	wrong study design
rayyan-144846669	Potential Azo-8-hydroxyquinoline derivatives as multi-target lead candidates for Alzheimer's disease: An in-depth in silico study of monoamine oxidase and cholinesterase inhibitors	2025	PLoS One	Guerguer FZ, Rossafi B, Abchir O, Raouf YS, Albalushi DB, Samadi A, Chtita S.	10.1371/journal.pone.0317261	excluded	abstract	wrong study design
rayyan-144846676	Minocycline mitigates AŒ≤ and TAU pathology, neuronal dysfunction, and death in the PSEN1 E280A cholinergic-like neurons model of familial Alzheimer's disease	2024	Neuropharmacology	Giraldo-Berrio D, Jimenez-Del-Rio M, Velez-Pardo C.	10.1016/j.neuropharm.2024.110152	excluded	abstract	in vitro
rayyan-144846679	Virtual screening, ADMET prediction, molecular docking, and dynamic simulation studies of natural products as BACE1 inhibitors for the management of Alzheimer's disease	2024	Sci Rep	Gheidari D, Mehrdad M, Karimelahi Z.	10.1038/s41598-024-75292-6	excluded	title	wrong study design
rayyan-144846707	Anti-Alzheimer's Potency of Rich Phenylethanoid Glycosides Extract from Marrubium vulgare L.: In Vitro and In Silico Studies	2024	Pharmaceuticals (Basel)	Emam M, El-Newary SA, Aati HY, Wei B, Seif M, Ibrahim AY.	10.3390/ph17101282	excluded	abstract	wrong study design
rayyan-144846711	Novel PPAR-Œ≥ agonists as potential neuroprotective agents against Alzheimer's disease: rational design, synthesis, in silico evaluation, PPAR-Œ≥ binding assay and transactivation and expression studies	2024	RSC Adv	D P, Hani U, Haider N, Talath S, Shanmugarajan D, P P, P A, Prashantha Kumar BR.	10.1039/d4ra06330a	excluded	abstract	wrong study design
rayyan-144846716	Antioxidant, Anti-Alzheimer's, anticancer, and cytotoxic properties of peanut oil: in vitro, in silico, and GC-MS analysis	2024	Front Chem	Djeghim H, Benouchenne D, Mokrani EH, Alsaeedi H, Cornu D, Bechelany M, Barhoum A.	10.3389/fchem.2024.1487084	excluded	abstract	wrong study design
rayyan-144846720	Predicting biological activity and design of 5-HT(6) antagonists through assessment of ANN-QSAR models in the context of Alzheimer's disease	2024	J Mol Model	de Sousa DS, da Silva AP, Chiari LPA, de Angelo RM, de Sousa AG, Honorio KM, da Silva ABF.	10.1007/s00894-024-06134-5	excluded	title	wrong study design
rayyan-144846722	Molecular Modeling Insights on the Pharmaceuticals and Hypotheses of Alzheimer's Disease	2024	Curr Med Chem	de Castro AA, Silva HF, Garcia MVFP, Homem-de-Mello P, Ramalho TC.	10.2174/0109298673318143240823064403	excluded	abstract	background article
rayyan-144846723	Interactions of memantine and rivastigmine with graphene oxide nanocarrier and beta-amyloid protein using molecular docking and in-silico methods	2024	Heliyon	Davoudi F, Shadjou N, Darroudi M.	10.1016/j.heliyon.2024.e37702	excluded	title	wrong study design
rayyan-144846724	Comparative analysis of backbone atom cross-correlation matrices and folding dynamics of amyloid fibril and its complexes with novel biosurfactants isolated from Bacillus strain: a binding free energy calculation (mM-PBSA) and MD simulation approach	2024	J Biomol Struct Dyn	Das RP, Behera SK, Sahoo B, Arakha M, Pradhan AK.	10.1080/07391102.2024.2446677	excluded	title	wrong study design
rayyan-144846737	The Optical Parameter Optimization for Brain Implant Alzheimer Sensor Using Phototherapy Angle and Wavelength Simulation (PAWS) Methodology	2024	Sensors (Basel)	Cho SH, Won CH, Kim CH, Lee JH.	10.3390/s24227282	excluded	abstract	implant design
rayyan-144846749	Side effects based network construction and drug repositioning of ropinirole as a potential molecule for Alzheimer's disease: an in-silico, in-vitro, and in-vivo study	2024	J Biomol Struct Dyn	Chakkittukandiyil A, Chakraborty S, Kothandan R, Rymbai E, Muthu SK, Vasu S, Sajini DV, Sugumar D, Mohammad ZB, Jayaram S, Rajagopal K, Ramachandran V, Selvaraj D.	10.1080/07391102.2023.2258968	excluded	abstract	wrong study design
rayyan-144846773	Cross-disease modeling of peripheral blood identifies biomarkers of type 2 diabetes predictive of Alzheimer's disease	2024	bioRxiv	Ball BK, Hyun Park J, Proctor EA, Brubaker DK.	10.1101/2024.12.11.627991	excluded	abstract	bioinformatics
rayyan-144846774	Cross-Species Modeling Identifies Gene Signatures in Type 2 Diabetes Mouse Models Predictive of Inflammatory and Estrogen Signaling Pathways Associated with Alzheimer's Disease Outcomes in Humans	2025	Pac Symp Biocomput	Ball BK, Proctor EA, Brubaker DK.	10.1142/9789819807024_0031	excluded	title	bioinformatics
rayyan-144846793	In Silico and ADMET Studies of Spiro-Quinazoline Compounds as Acetylcholine Esterase Inhibitors Against Alzheimer's Disease	2024	CNS Neurol Disord Drug Targets	Aljuaid A, Abdulaziz O, Allahyani M, Almehmadi M, Alzahrani AYA, Verma S, Yusuf M, Asif M.	10.2174/0118715273315412241009092249	excluded	abstract	wrong study design
rayyan-144846800	Investigating the Potency of Erythrina‚ÄíDerived Flavonoids as Cholinesterase Inhibitors and Free Radical Scavengers Through in silico Approach: Implications for Alzheimer's Disease Therapy	2024	Adv Appl Bioinform Chem	Akili AWR, Thurfah NA, Hardianto A, Latip J, Herlina T.	10.2147/AABC.S483115	excluded	abstract	wrong study design
rayyan-149408845	Molecular and Mathematical Models in Parkinson's and Alzheimer's Diseases: Optimizing the Timing of Drugs	2024	Chem Methodol	Erdag, E	10.48309/chemm.2024.474669.1820	excluded	full-text
rayyan-149408855	In-silico Design, ADMET Screening, Prime MM-GBSA Binding Free Energy Calculation and MD Simulation of Some Novel Phenothiazines as 5HT6R Antagonists Targeting Alzheimer's Disease	2024	Curr Comput Aided Drug Des	Prema, V; Meena, A; Ramalakshmi, N	10.2174/0115734099282836231212064925	excluded	title	wrong study design
rayyan-149408887	Exploring the potential molecular targets of hydroxymethylbutyrate and glucosamine fortified whey protein drink to modulate sarcopenia and Alzheimer's disease by in silico and in vitro studies	2024	J Agric Food Res	Nurkolis, F; Lau, V; Tallei, TE; Taslim, NA; Radu, S; Tsopmo, A; Kim, B; Syahputra, RA; Tjandrawinata, RR; Arianti, R; Krist√≥f, E	10.1016/j.jafr.2024.101495	excluded	abstract	wrong study design
rayyan-149408901	Anti-Alzheimer effects of the newly synthesized cationic compounds as multi-target dual hAChE/hBuChE inhibitor: An in silico , in vitro , and in vivo approach	2024	Bioimpacts	Karami, H; Soltani, S; Wolber, G; Sadigh-Eteghad, S; Nikbakht, R; Farrokhi, H; Narimani, F; Teimuri-Mofrad, R; Rashidi, MR	10.34172/bi.24196	excluded	abstract	wrong study design
rayyan-149408907	Quinazolinone-Hydrazine Cyanoacetamide Hybrids as Potent Multitarget-Directed Druggable Therapeutics against Alzheimer's Disease: Design, Synthesis, and Biochemical, In Silico, and Mechanistic Analyses	2024	ACS Chem Neurosci	Rao, KY; Chandran, R; Dileep, KV; Gorantla, SC; Basha, SJ; Mothukuru, S; Kumar, IS; Vamsi, K; Kumar, S; Reddy, ABM; Subramanyam, R; Damu, AG	10.1021/acschemneuro.4c00424	excluded	abstract	wrong study design
rayyan-149408946	Deep Brain Stimulation Combined with NMDA Antagonist Therapy in the Treatment of Alzheimer's Disease: In Silico Trials	2024	J Clin Med	Swietlik, D	10.3390/jcm13247759	excluded	abstract	neural network
rayyan-149408961	Spectroscopic, DFT, In Silico, and Estimation of Biological Activity of 2,4-Dichloro-6,7-Dimethoxyquinazoline as a Potential Anti-Alzheimer's Disease Therapeutic Agent	2025	Int J Quantum Chem	Asokan, K; Sivaraman, S; Nallasamy, K; Subbiah, J; Paranthaman, S	10.1002/qua.70006	excluded	abstract	wrong study design
rayyan-149409069	SIMULATION OF ACETYLCHOLINESTERASE INHIBITORS' IMPACTS ON EMERGING AND PROGRESSING ALZHEIMER'S DISEASE BY CELLULAR AUTOMATA MODELING	2024	J Biol Syst	Jafari, N; Golabi, F; Ebrahimi-Kalan, A; Sarbaz, Y	10.1142/S0218339024500438	excluded	abstract	Cholinergic treatments modeled
rayyan-149408448	Automatic Skull Stripping Using Multidimensional Multi-input Multi-output U-Net Model for Alzheimer's Disease	2024	Appl Magn Reson	Gautam, P; Singh, M	10.1007/s00723-024-01737-w	excluded	title	neural network
