# Supplementary material for: Quantitative Systems Pharmacology Models of Anti‐Amyloid Treatments for Alzheimer's Disease: A Systematic Review
Source: CPT Pharmacometrics Syst Pharmacol. 2026 Mar 5;15(3):e70223. doi: 10.1002/psp4.70223 (PMC12962395; doi:10.1002/psp4.70223)
Supplement: Supplementary file 3 — Table S2: Inclusion/exclusion details for full‐text screening. [file PSP4-15-e70223-s006.xlsx]

## Sheet: Table S2
Inclusion/exclusion details for full-text screening
Key	Title	Year	Journal	Authors	DOI	Decision	Reason	QSP 1: systems	QSP 2: clinically relevant	Anti-amyloid	QSP 3: mechanistic	Notes
rayyan-61475906	Personalized modeling of Alzheimer's disease progression estimates neurodegeneration severity from EEG recordings	2024	Alzheimers Dement (Amst)	Amato LG, Vergani AA, Lassi M, Fabbiani C, Mazzeo S, Burali R, Nacmias B, Sorbi S, Mannella R, Grippo A, Bessi V, Mazzoni A.	10.1002/dad2.12526	excluded	see notes	y	y	n	n	No treatments modeled
rayyan-61475942	Impact of early intervention and disease modification in patients with predementia Alzheimer's disease: a Markov model simulation	2011	Clinicoecon Outcomes Res	Budd D, Burns LC, Guo Z, L'italien G, Lapuerta P.	10.2147/CEOR.S22265	excluded	see notes	n	n	n	n	Markov model
rayyan-61475961	A mathematical model of the impact of novel treatments on the A beta burden in the Alzheimer's brain, CSF and plasma	2002	Bull Math Biol	Craft DL, Wein LM, Selkoe DJ.	10.1006/bulm.2002.0304	excluded	see notes	y	y	y	n	Anti-amyloid treatments are modeled via a change in parameter values, not mechanistically
rayyan-61475988	Mechanistic Modeling of Soluble AŒ≤ Dynamics and Target Engagement in the Brain by Anti-AŒ≤ mAbs in Alzheimer's Disease	2020	Curr Alzheimer Res	Ferl GZ, Fuji RN, Atwal JK, Sun T, Ramanujan S, Quartino AL.	10.2174/1567205017666200302122307	included		y	y	y	y
rayyan-61476009	Computational models of the hippocampal region: implications for prediction of risk for Alzheimer's disease in non-demented elderly	2006	Curr Alzheimer Res	Gluck MA, Myers CE, Nicolle MM, Johnson S.	10.2174/156720506777632826	excluded	background article	-	-	-	-
rayyan-61476051	Multifactorial causal model of brain (dis)organization and therapeutic intervention: Application to Alzheimer's disease	2017	Neuroimage	Iturria-Medina Y, Carbonell FM, Sotero RC, Chouinard-Decorte F, Evans AC and Alzheimer's Disease Neuroimaging Initiative.	10.1016/j.neuroimage.2017.02.058	excluded	see notes	y	y	y	n	Anti-amyloid treatments are modeled via control functions, not mechanistically
rayyan-61476064	Personalized brain models identify neurotransmitter receptor changes in Alzheimer's disease	2022	Brain	Khan AF, Adewale Q, Baumeister TR, Carbonell F, Zilles K, Palomero-Gallagher N, Iturria-Medina Y and Alzheimer‚Äôs Disease Neuroimaging Initiative.	10.1093/brain/awab375	excluded	see notes	y	y	n	n	No treatments modeled
rayyan-61476112	Passive Immunotherapies Targeting Amyloid-Œ≤ in Alzheimer's Disease: A Quantitative Systems Pharmacology Perspective	2023	Mol Pharmacol	Markoviƒá M, Milo≈°eviƒá J, Wang W, Cao Y.	10.1124/molpharm.123.000726	included		y	y	y	y
rayyan-61476117	Development of a quantitative semi-mechanistic model of Alzheimer's disease based on the amyloid/tau/neurodegeneration framework (the Q-ATN model)	2023	Alzheimers Dement	Mazer NA, Hofmann C, Lott D, Gieschke R, Klein G, Boess F, Grimm HP, Kerchner GA, Baudler-Klein M, Smith J, Doody RS and Alzheimer's Disease Neuroimaging Initiative.	10.1002/alz.12877	excluded	see notes	y	y	y	n	Anti-amyloid treatments are modeled by direct link between PK and PD, not mechanistically
rayyan-61476152	A mechanistic model to predict effects of cathepsin B and cystatin C on Œ≤-amyloid aggregation and degradation	2017	J Biol Chem	Perlenfein TJ, Murphy RM.	10.1074/jbc.M117.811448	excluded	in vitro model	n	n	n	n	This model applies to in vitro aggregation only, and does not expand to the in vivo setting
rayyan-61476167	Quantitative systems pharmacology model of the amyloid pathway in Alzheimer's disease: Insights into the therapeutic mechanisms of clinical candidates	2023	CPT Pharmacometrics Syst Pharmacol	Ramakrishnan V, Friedrich C, Witt C, Sheehan R, Pryor M, Atwal JK, Wildsmith K, Kudrycki K, Lee SH, Mazer N, Hofmann C, Fuji RN, Jin JY, Ramanujan S, Dolton M, Quartino A.	10.1002/psp4.12876	included		y	y	y	y
rayyan-61476181	Dimensional Changes in Lipid Rafts from Human Brain Cortex Associated to Development of Alzheimer's Disease. Predictions from an Agent-Based Mathematical Model	2021	Int J Mol Sci	Santos G, D√≠az M.	10.3390/ijms222212181	excluded	wrong study design	n	n	n	n	Modeling of specific molecular interactions rather than disease pathways
rayyan-61476229	Pathogenesis of Alzheimer's Disease Examined Using a Modified Puri-Li Model that Incorporates Calcium Ion Homeostasis	2018	J Mol Neurosci	Thuraisingham RA.	10.1007/s12031-018-1080-8	excluded	see notes	y	n	n	n	No treatments modeled
rayyan-61476272	A combined physiologically-based pharmacokinetic and quantitative systems pharmacology model for modeling amyloid aggregation in Alzheimer's disease	2023	CPT-PHARMACOMETRICS \& SYSTEMS PHARMACOLOGY	Geerts, Hugo and Walker, Mike and Rose, Rachel and Bergeler, Silke and van Der Graaf, Piet H. and Schuck, Edgar and Koyama, Akihiko and Yasuda, Sanae and Hussein, Ziad and Reyderman, Larisa and Swanson, Chad and Cabal, Antonio	10.1002/psp4.12912	included		y	y	y	y
rayyan-61476273	Analysis of clinical failure of anti-tau and anti-synuclein antibodies in neurodegeneration using a quantitative systems pharmacology model	2023	SCIENTIFIC REPORTS	Geerts, Hugo and Bergeler, Silke and Walker, Mike and van der Graaf, Piet H. and Courade, Jean-Philippe	10.1038/s41598-023-41382-0	excluded	see notes	y	y	n	n	Anti-tau and anti-syn antibodies modeled
rayyan-61476274	Quantitative Systems Pharmacology Model for Alzheimer Disease Indicates Targeting Sphingolipid Dysregulation as Potential Treatment Option	2018	CPT-PHARMACOMETRICS \& SYSTEMS PHARMACOLOGY	Clausznitzer, Diana and Pichardo-Almarza, Cesar and Relo, Ana Lucia and van Bergeijk, Jeroen and van der Kam, Elizabeth and Laplanche, Loic and Benson, Neil and Nijsen, Marjoleen	10.1002/psp4.12351	excluded	see notes	y	y	y	n	BACE inhibitor modeled for validation (as well as other non-amyloid targeting)
rayyan-61476275	Quantitative systems pharmacology-based exploration of relevant anti-amyloid therapy challenges in clinical practice	2024	ALZHEIMERS \& DEMENTIA-TRANSLATIONAL RESEARCH \& CLINICAL INTERVENTIONS	Geerts, Hugo and Bergeler, Silke and Walker, Mike and Rose, Rachel H. and van der Graaf, Piet H.	10.1002/trc2.12474	included		y	y	y	y
rayyan-61476276	Quantitative systems pharmacology model for Alzheimer's disease to predict the effect of aducanumab on brain amyloid	2022	CPT-PHARMACOMETRICS \& SYSTEMS PHARMACOLOGY	Lin, Lin and Hua, Fei and Salinas, Cristian and Young, Carissa and Bussiere, Thierry and Apgar, Joshua F. and Burke, John M. and Muralidharan, Kumar Kandadi and Rajagovindan, Rajasimhan and Nestorov, Ivan	10.1002/psp4.12759	included		y	y	y	y
rayyan-61476277	Systematic in silico analysis of clinically tested drugs for reducing amyloid-beta plaque accumulation in Alzheimer's disease	2021	ALZHEIMERS \& DEMENTIA	Madrasi, Kumpal and Das, Raibatak and Mohmmadabdul, Hafiz and Lin, Lin and Hyman, Bradley T. and Lauffenburger, Douglas A. and Albers, Mark W. and Rissman, Robert A. and Burke, John M. and Apgar, Joshua F. and Wille, Lucia and Gruenbaum, Lore and Hua, Fei	10.1002/alz.12312	included		y	y	y	y
rayyan-61476278	Simulating the Effects of Common Comedications and Genotypes on Alzheimer's Cognitive Trajectory Using a Quantitative Systems Pharmacology Approach	2020	JOURNAL OF ALZHEIMERS DISEASE	Geerts, Hugo and Spiros, Athan	10.3233/JAD-200688	excluded	see notes	y	y	n	n	Cholinergic treatments modeled
rayyan-61476279	Learning from amyloid trials in Alzheimer's disease. A virtual patient analysis using a quantitative systems pharmacology approach	2020	ALZHEIMERS \& DEMENTIA	Geerts, Hugo and Spiros, Athan	10.1002/alz.12082	excluded	see notes	y	y	y	n	Anti-amyloid treatment is modeled via scaling, not mechanistically
rayyan-61476280	Analysis of Cerebrospinal Fluid, Plasma Œ≤-Amyloid Biomarkers, and Cognition from a 2-Year Phase 2 Trial Evaluating Oral ALZ-801/Valiltramiprosate in APOE4 Carriers with Early Alzheimer's Disease Using Quantitative Systems Pharmacology Model	2024	DRUGS	Hey, John A. and Yu, Jeremy Y. and Abushakra, Susan and Schaefer, Jean F. and Power, Aidan and Kesslak, Patrick and Tolar, Martin	10.1007/s40265-024-02068-7	excluded	non-model	-	-	-	-	Uses results from the Geerts 2023 QSP model, but does not perform any modeling itself
rayyan-61476281	Towards the virtual human patient. Quantitative Systems Pharmacology in Alzheimer's disease	2017	EUROPEAN JOURNAL OF PHARMACOLOGY	Geerts, Hugo and Spiros, Athan and Roberts, Patrick and Carr, Robert	10.1016/j.ejphar.2017.05.062	excluded	background article	-	-	-	-
rayyan-61476282	Impact of amyloid-beta changes on cognitive outcomes in Alzheimer's disease: analysis of clinical trials using a quantitative systems pharmacology model	2018	ALZHEIMERS RESEARCH \& THERAPY	Geerts, Hugo and Spiros, Athan and Roberts, Patrick	10.1186/s13195-018-0343-5	excluded	see notes	y	y	y	n	Anti-amyloid treatment is modeled via scaling, not mechanistically
rayyan-61476283	PBPK-PD modeling for the preclinical development and clinical translation of tau antibodies for Alzheimer's disease	2022	FRONTIERS IN PHARMACOLOGY	Bloomingdale, Peter and Bumbaca-Yadav, Daniela and Sugam, Jonathan and Grauer, Steve and Smith, Brad and Antonenko, Svetlana and Judo, Michael and Azadi, Glareh and Yee, Ka Lai	10.3389/fphar.2022.867457	excluded	see notes	y	y	n	n	Anti-tau antibodies modeled
rayyan-61476285	In silico exploration of amyloid-related imaging abnormalities in the gantenerumab open-label extension trials using a semi-mechanistic model	2022	ALZHEIMERS \& DEMENTIA-TRANSLATIONAL RESEARCH \& CLINICAL INTERVENTIONS	Aldea, Roxana and Grimm, Hans Peter and Gieschke, Ronald and Hofmann, Carsten and Lott, Dominik and Bullain, Szofia and Delmar, Paul and Klein, Gregory and Lyons, Marco and Piazza, Fabrizio and Carare, Roxana O. and Mazer, Norman A.	10.1002/trc2.12306	excluded	see notes	y	y	y	n	Anti-amyloid treatment is modeled by direct link between PK and PD, not mechanistically
rayyan-61476298	Integrating experimentation and quanitative modeling to enhance discovery of beta amyloid lowering therapeutics for Alzheimer's disease	2012	FRONTIERS IN PHARMACOLOGY	Lu, Yasong	10.3389/fphar.2012.00177	excluded	background article	-	-	-	-
rayyan-61476321	Whole-brain modeling of the differential influences of amyloid-beta and tau in Alzheimer's disease	2023	ALZHEIMERS RESEARCH \& THERAPY	Patow, Gustavo and Stefanovski, Leon and Ritter, Petra and Deco, Gustavo and Kobeleva, Xenia and Ini, Alzheimers Dis Neuroimaging	10.1186/s13195-023-01349-9	excluded	see notes	y	y	n	n	No treatments modeled
rayyan-61476341	Pharmacokinetic-pharmacodynamic modeling of rivastigmine, a cholinesterase inhibitor, in patients with Alzheimer's disease	2001	JOURNAL OF CLINICAL PHARMACOLOGY	Gobburu, JVS and Tammara, V and Lesko, L and Jhee, SS and Sramek, JJ and Cutler, NR and Yuan, RH	10.1177/00912700122012689	excluded	see notes	y	y	n	n	Cholinergic treatments modeled
rayyan-61476350	Optimal anti-amyloid-beta therapy for Alzheimer's disease via a personalized mathematical model	2022	PLOS COMPUTATIONAL BIOLOGY	Hao, Wenrui and Lenhart, Suzanne and Petrella, Jeffrey R.	10.1371/journal.pcbi.1010481	excluded	see notes	y	y	y	n	Anti-amyloid treatment is modeled via a control function, not mechanistically
rayyan-61476357	Virtual Therapy with the NMDA Antagonist Memantine in Hippocampal Models of Moderate to Severe Alzheimer's Disease, In Silico Trials	2022	PHARMACEUTICALS	Swietlik, Dariusz and Bialowas, Jacek and Kusiak, Aida and Krasny, Marta	10.3390/ph15050546	excluded	see notes	y	n	n	n	Glutamatergic treatment modeled
rayyan-61476362	Application of clinical trial simulation to compare proof-of-concept study designs for drugs with a slow onset of effect; an example in Alzheimer's disease	2006	PHARMACEUTICAL RESEARCH	Lockwood, Peter and Ewy, Wayne and Hermann, David and Holford, Nick	10.1007/s11095-006-9048-8	excluded	see notes	y	y	n	n	Hypothetical drugs modeled
rayyan-61476365	Quantitative Pharmacology Approach in Alzheimer's Disease: Efficacy Modeling of Early Clinical Data to Predict Clinical Outcome of Tesofensine	2010	AAPS JOURNAL	Lehr, Thorsten and Staab, Alexander and Trommeshauser, Dirk and Schaefer, Hans Guenter and Kloft, Charlotte	10.1208/s12248-009-9164-6	excluded	see notes	y	y	n	n	Tesofensine modeled
rayyan-61476375	Simulations of symptomatic treatments for Alzheimer's disease: computational analysis of pathology and mechanisms of drug action	2012	ALZHEIMERS RESEARCH \& THERAPY	Roberts, Patrick D. and Spiros, Athan and Geerts, Hugo	10.1186/alzrt153	excluded	see notes	y	y	n	n	Cholinergic, serotonergic, and glutamatergic treatments modeled
rayyan-61476389	Donanemab exposure and efficacy relationship using modeling in Alzheimer's disease	2023	ALZHEIMERS \& DEMENTIA-TRANSLATIONAL RESEARCH \& CLINICAL INTERVENTIONS	Gueorguieva, Ivelina and Willis, Brian A. and Chua, Laiyi and Chow, Kay and Ernest II, C. Steven and Wang, Jian and Shcherbinin, Sergey and Sims, John R. and Chigutsa, Emmanuel	10.1002/trc2.12404	excluded	see notes	y	y	y	n	Anti-amyloid treatment is modeled by direct link between PK and PD, not mechanistically
rayyan-61476413	Imaging Œ≤-amyloid fibrils in Alzheimer's disease:: a critical analysis through simulation of amyloid fibril polymerization	2005	NUCLEAR MEDICINE AND BIOLOGY	Shoghi-Jadid, K and Barrio, JR and Kepe, V and Wu, HM and Small, GW and Phelps, ME and Huang, SC	10.1016/j.nucmedbio.2005.02.003	excluded	see notes	y	y	n	y	Simulation of four hypothetical PET probes
rayyan-61476436	Population pharmacokinetic modelling of NS2330 (tesofensine) and its major metabolite in patients with Alzheimer's disease	2007	BRITISH JOURNAL OF CLINICAL PHARMACOLOGY	Lehr, Thorsten and Staab, Alexander and Tillmann, Christiane and Trommeshauser, Dirk and Raschig, Andreas and Schaefer, Hans Guenter and Kloft, Charlotte	10.1111/j.1365-2125.2007.02855.x	excluded	see notes	y	n	n	n	Pharmacokinetic model only
rayyan-61476442	METHODOLOGIC ASPECTS OF A POPULATION PHARMACODYNAMIC MODEL FOR COGNITIVE EFFECTS IN ALZHEIMER PATIENTS TREATED WITH TACRINE	1992	PROCEEDINGS OF THE NATIONAL ACADEMY OF SCIENCES OF THE UNITED STATES OF AMERICA	HOLFORD, NHG and PEACE, KE	10.1073/pnas.89.23.11466	excluded	see notes	y	y	n	n	Cholinergic treatments modeled
rayyan-61476454	Stochastic formal model of PI3K/mTOR pathway in Alzheimer's disease for drug repurposing: An evaluation of rapamycin, LY294002, and NVP-BEZ235	2024	SCIENCE OF COMPUTER PROGRAMMING	Fernandes, Herbert Rausch and Gomes, Giovanni Freitas and de Oliveira, Antonio Carlos Pinheiro and Campos, Sergio Vale Aguiar	10.1016/j.scico.2023.103028	excluded	see notes	y	y	n	n	PI3K/mTOR treatments modeled
rayyan-61476455	Progressive effect of beta amyloid peptides accumulation on CA1 pyramidal neurons: a model study suggesting possible treatments	2012	FRONTIERS IN COMPUTATIONAL NEUROSCIENCE	Culmone, Viviana and Migliore, Michele	10.3389/fncom.2012.00052	excluded	see notes	y	n	n	n	Computational model of a single neuron only
rayyan-61476461	Modeling the Inhibition Kinetics of Curcumin, Orange G, and Resveratrol with Amyloid-Œ≤ Peptide	2021	ACS OMEGA	Madhuranthakam, Chandra Mouli R. and Shakeri, Arash and Rao, Praveen P. N.	10.1021/acsomega.1c00610	excluded	in vitro model	n	n	n	n	This model applies to in vitro aggregation only, and does not expand to the in vivo setting
rayyan-61476471	Exploring the contribution of estrogen to amyloid-beta regulation: a novel multifactorial computational modeling approach	2013	FRONTIERS IN PHARMACOLOGY	Anastasio, Thomas J.	10.3389/fphar.2013.00016	excluded	see notes	y	n	n	n	Effect of oestrogen modeled
rayyan-61476478	Drug Distribution in Brain and Cerebrospinal Fluids in Relation to IC<sub>50</sub> Values in Aging and Alzheimer's Disease, Using the Physiologically Based LeiCNS-PK3.0 Model	2022	PHARMACEUTICAL RESEARCH	Saleh, Mohammed A. A. and Bloemberg, Julia S. and Elassaiss-Schaap, Jeroen and de Lange, Elizabeth C. M.	10.1007/s11095-022-03281-3	excluded	see notes	y	n	n	n	Pharmacokinetic model only
rayyan-61476483	A mathematical model of multisite phosphorylation of tau protein	2018	PLOS ONE	Stepanov, Alexander and Karelina, Tatiana and Markevich, Nikolai and Demin, Oleg and Nicholas, Timothy	10.1371/journal.pone.0192519	excluded	see notes	n	n	n	n	Model of tau phosphorylation outside the disease setting
rayyan-61476484	Aggregation, impaired degradation and immunization targeting of amyloid-beta dimers in Alzheimer's disease: a stochastic modelling approach	2012	MOLECULAR NEURODEGENERATION	Proctor, Carole J. and Pienaar, Ilse Sanet and Elson, Joanna L. and Kirkwood, Thomas B. L.	10.1186/1750-1326-7-32	excluded	see notes	y	n	n	n	Model amyloid accumulation outside a disease setting
rayyan-61476490	A mathematical model on AŒ≤ blood-brain transport: Simulations of plaques' formation in Alzheimer's disease	2023	MEDICAL HYPOTHESES	Ficiara, Eleonora and Stura, Ilaria and Guiot, Caterina and Venturino, Ezio	10.1016/j.mehy.2023.111194	excluded	see notes	y	y	y	n	Hypothetical drugs modeled
rayyan-61476499	A computational model of Alzheimer's disease at the nano, micro, and macroscales	2024	FRONTIERS IN NEUROINFORMATICS	Chamberland, Eleonore and Moravveji, Seyedadel and Doyon, Nicolas and Duchesne, Simon	10.3389/fninf.2024.1348113	excluded	see notes	y	y	n	n	No treatments modeled
rayyan-61476502	Personalized whole-brain neural mass models reveal combined AŒ≤ and tau hyperexcitable influences in Alzheimer's disease	2024	COMMUNICATIONS BIOLOGY	Sanchez-Rodriguez, Lazaro M. and Bezgin, Gleb and Carbonell, Felix and Therriault, Joseph and Fernandez-Arias, Jaime and Servaes, Stijn and Rahmouni, Nesrine and Tissot, Cecile and Stevenson, Jenna and Karikari, Thomas K. and Ashton, Nicholas J. and Benedet, Andrea L. and Zetterberg, Henrik and Blennow, Kaj and Triana-Baltzer, Gallen and Kolb, Hartmuth C. and Rosa-Neto, Pedro and Iturria-Medina, …	10.1038/s42003-024-06217-2	excluded	see notes	y	y	n	n	No treatments modeled
rayyan-61476504	Mathematical Model Shows How Sleep May Affect Amyloid-Œ≤ Fibrillization	2020	BIOPHYSICAL JOURNAL	Hoore, Masoud and Khailaie, Sahamoddin and Montaseri, Ghazal and Mitra, Tanmay and Meyer-Hermann, Michael	10.1016/j.bpj.2020.07.011	excluded	see notes	y	n	y	n	Model predicted changes in amyloid levels are not tied to disease stage
rayyan-61476513	Computational modeling of the effects of autophagy on amyloid-Œ≤ peptide levels	2020	THEORETICAL BIOLOGY AND MEDICAL MODELLING	Han, Kyungreem and Kim, Soon Ho and Choi, MooYoung	10.1186/s12976-020-00119-6	excluded	see notes	y	n	n	n	Model of autophagy outside a disease setting
rayyan-61476515	Compartmental modeling and analysis of the effect of Œ≤-amyloid on acetylcholine neurocycle via choline leakage hypothesis	2021	COMPUTERS \& CHEMICAL ENGINEERING	Mustafa, Ibrahim and Awad, Asmaa and Fgaier, Hedia and Mansur, Abdalla and Elkamel, Ali	10.1016/j.compchemeng.2020.107165	excluded	see notes	y	n	n	n	Computational model of a single synapse only
rayyan-61476517	A Generic Crystallization-like Model That Describes the Kinetics of Amyloid Fibril Formation	2012	JOURNAL OF BIOLOGICAL CHEMISTRY	Crespo, Rosa and Rocha, Fernando A. and Damas, Ana M. and Martins, Pedro M.	10.1074/jbc.M112.375345	excluded	in vitro model	n	n	n	n	This model applies to in vitro aggregation only, and does not expand to the in vivo setting
rayyan-61476518	Data-driven stochastic model for quantifying the interplay between amyloid-beta and calcium levels in Alzheimer's disease	2024	STATISTICAL ANALYSIS AND DATA MINING	Shaheen, Hina and Melnik, Roderick and Singh, Sundeep and Neuroimaging, Alzheimer's Dis	10.1002/sam.11679	excluded	see notes	n	n	n	n	Two-species model of amyloid and calcium
rayyan-61476519	Explicit tight frames for simulating a new system of fractional nonlinear partial differential equation model of Alzheimer disease	2021	RESULTS IN PHYSICS	Mohammad, Mutaz and Trounev, Alexander	10.1016/j.rinp.2020.103809	excluded	see notes	y	n	n	n	Model predicted changes in amyloid levels are not tied to disease stage
rayyan-61476523	Composite mathematical modeling of calcium signaling behind neuronal cell death in Alzheimer's disease	2018	BMC SYSTEMS BIOLOGY	Ranjan, Bobby and Chong, Ket Hing and Zheng, Jie	10.1186/s12918-018-0529-2	excluded	see notes	y	n	n	n	Computational model of action potentials in a single neuron only
rayyan-61476525	The development of a stochastic mathematical model of Alzheimer's disease to help improve the design of clinical trials of potential treatments	2018	PLOS ONE	Hadjichrysanthou, Christoforos and Ower, Alison K. and de Wolf, Frank and Anderson, Roy M. and Neuroimaging, Alzheimer's Dis	10.1371/journal.pone.0190615	excluded	see notes	n	n	n	n	Model of progression without underlying biology
rayyan-61476527	Analysis for a model incorporating y - secretase inhibitor to explore the mechanism of `Amyloid-fl rise'	2024	CHAOS SOLITONS \& FRACTALS	Zhang, Yongxin and Dong, Mingyan and Li, Bai-Lian and Sun, Gui-Quan	10.1016/j.chaos.2024.114867	excluded	see notes	y	n	y	y	Model of the APP to Abeta pathway outside the disease setting
rayyan-61476536	Mathematical model on Alzheimer's disease	2016	BMC SYSTEMS BIOLOGY	Hao, Wenrui and Friedman, Avner	10.1186/s12918-016-0348-2	excluded	see notes	y	y	y	n	Anti-amyloid treatment is modeled via a change in parameter value, not mechanistically
rayyan-61476545	Disease Modeling and Model-Based Meta-Analyses to Define a New Direction for a Phase III Program of Gantenerumab in Alzheimer's Disease	2022	CLINICAL PHARMACOLOGY \& THERAPEUTICS	Retout, Sylvie and Gieschke, Ronald and Serafin, Daniel and Weber, Cornelia and Frey, Nicolas and Hofmann, Carsten	10.1002/cpt.2535	excluded	see notes	y	y	y	n	Anti-amyloid treatment is modeled by direct link between PK and PD, not mechanistically
rayyan-61476546	Integrating Transcriptomics with Metabolic Modeling Predicts Biomarkers and Drug Targets for Alzheimer's Disease	2014	PLOS ONE	Stempler, Shiri and Yizhak, Keren and Ruppin, Eytan	10.1371/journal.pone.0105383	excluded	see notes	y	n	n	n	Metabolic network model
rayyan-61476549	Generating PET scan patterns in Alzheimer's by a mathematical model	2024	PLOS ONE	Lee, Chaeyoung and Friedman, Avner	10.1371/journal.pone.0299637	excluded	see notes	y	y	y	n	Hypothetical drug modeled
rayyan-61476550	Model scenarios for cell cycle re-entry in Alzheimer's disease	2022	ISCIENCE	Pandey, Nishtha and Vinod, P. K.	10.1016/j.isci.2022.104543	excluded	see notes	y	n	n	n	Model of cell cycle re-entry in relative isolation, not representative of the in vivo disease
rayyan-61476551	From reaction kinetics to dementia: A simple dimer model of Alzheimer's disease etiology	2021	PLOS COMPUTATIONAL BIOLOGY	Lindstrom, Michael R. and Chavez, Manuel B. and Gross-Sable, Elijah A. and Hayden, Eric Y. and Teplow, David B.	10.1371/journal.pcbi.1009114	excluded	see notes	y	y	n	n	No treatments modeled
rayyan-61476556	The Computer Simulation of Therapy with the NMDA Antagonist in Excitotoxic Neurodegeneration in an Alzheimer's Disease-like Pathology	2022	JOURNAL OF CLINICAL MEDICINE	Swietlik, Dariusz and Kusiak, Aida and Krasny, Marta and Bialowas, Jacek	10.3390/jcm11071858	excluded	see notes	n	n	n	n	Computational model of a receptor only, thus not representive of the disease
rayyan-61476563	A Bayesian Model for the Prediction and Early Diagnosis of Alzheimer's Disease	2017	FRONTIERS IN AGING NEUROSCIENCE	Alexiou, Athanasios and Mantzavinos, Vasileios D. and Greig, Nigel H. and Kamal, Mohammad A.	10.3389/fnagi.2017.00077	excluded	see notes	n	n	n	n	A model for probabilistic diagnosis, rather than of the disease itself
rayyan-61476564	Personalized Computational Causal Modeling of the Alzheimer Disease Biomarker Cascade	2024	JPAD-JOURNAL OF PREVENTION OF ALZHEIMERS DISEASE	Petrella, Jeffrey R. and Jiang, J. and Sreeram, K. and Dalziel, S. and Doraiswamy, P. M. and Hao, W. and Init, Alzheimers Dis Neuroimaging	10.14283/jpad.2023.134	excluded	see notes	y	y	n	n	No treatments modeled
rayyan-61476565	Investigating Interventions in Alzheimer's Disease with Computer Simulation Models	2013	PLOS ONE	Proctor, Carole J. and Boche, Delphine and Gray, Douglas A. and Nicoll, James A. R.	10.1371/journal.pone.0073631	excluded	see notes	y	y	y	n	Hypothetical treatment modeled
rayyan-61476567	Combining aperiodic 1/f slopes and brain simulation: An EEG/MEG proxy marker of excitation/inhibition imbalance in Alzheimer's disease	2023	ALZHEIMER'S \& DEMENTIA: DIAGNOSIS, ASSESSMENT \& DISEASE MONITORING	Martinez-Canada, Pablo and Perez-Valero, Eduardo and Minguillon, Jesus and Pelayo, Francisco and Lopez-Gordo, Miguel A. and Morillas, Christian	10.1002/dad2.12477	excluded	see notes	y	n	n	n	Generic excitability model, not specific to AD, and used to infer AD changes rather than simulate the disease
rayyan-61476568	Model Identifies Genetic Predisposition of Alzheimer's Disease as Key Decider in Cell Susceptibility to Stress	2021	INTERNATIONAL JOURNAL OF MOLECULAR SCIENCES	Stefani, Ioanna C. and de The, Francois-Xavier Blaudin and Kontoravdi, Cleo and Polizzi, Karen M.	10.3390/ijms222112001	excluded	see notes	y	n	n	n	Model of the unfolded protein response in relative isolation, not representative of the in vivo disease
rayyan-61476569	Unraveling AŒ≤-Mediated Multi-Pathway Calcium Dynamics in Astrocytes: Implications for Alzheimer's Disease Treatment From Simulations	2021	FRONTIERS IN PHYSIOLOGY	Liu, Langzhou and Gao, Huayi and Zaikin, Alexey and Chen, Shangbin	10.3389/fphys.2021.767892	excluded	see notes	y	n	n	n	Computational model of a single astrocyte, thus not representive of the disease
rayyan-61476571	Computational Modeling of Catecholamines Dysfunction in Alzheimer's Disease at Pre-Plaque Stage	2020	JOURNAL OF ALZHEIMERS DISEASE	Caligiore, Daniele and Silvetti, Massimo and D'Amelio, Marcello and Puglisi-Allegra, Stefano and Baldassarre, Gianluca	10.3233/JAD-200276	excluded	neural network	y	n	n	n	A neural network model designed to replicate brain circuits, but not linked to specific disease pathways
rayyan-61476572	Computational Causal Modeling of the Dynamic Biomarker Cascade in Alzheimer's Disease	2019	COMPUTATIONAL AND MATHEMATICAL METHODS IN MEDICINE	Petrella, Jeffrey R. and Hao, Wenrui and Rao, Adithi and Doraiswamy, P. Murali	10.1155/2019/6216530	excluded	see notes	y	y	y	n	Hypothetical drug modeled
rayyan-61476573	Altering neuronal excitability to preserve network connectivity in a computational model of Alzheimer's disease	2017	PLOS COMPUTATIONAL BIOLOGY	de Haan, Willem and van Straaten, Elisabeth C. W. and Gouw, Alida A. and Stam, Cornelis J.	10.1371/journal.pcbi.1005707	excluded	see notes	y	y	n	n	Network model of excitability
rayyan-61476574	Data-driven modeling of Alzheimer Disease pathogenesis	2011	JOURNAL OF THEORETICAL BIOLOGY	Anastasio, Thomas J.	10.1016/j.jtbi.2011.08.038	excluded	see notes	y	n	y	n	Qualitative representations of disease stage and treatment effects only
rayyan-61476575	Research on the pathogenesis of Alzheimer's disease based on thalamocortical computational model	2024	FRONTIERS IN NEUROLOGY	Gang, Yijin and Li, Tao and Xu, Xianjing and Zheng, Qi and Wang, Weiping	10.3389/fneur.2024.1353305	excluded	see notes	y	y	n	n	Model of excitability
rayyan-61476576	Analysis of fractal-fractional Alzheimer's disease mathematical model in sense of Caputo derivative	2024	AIMS PUBLIC HEALTH	Yadav, Pooja and Jahan, Shah and Nisar, Kottakkaran Sooppy	10.3934/publichealth.2024020	excluded	see notes	y	n	n	n	Model predicted changes in amyloid levels are not tied to disease stage
rayyan-61476580	Forecasting prevalence and mortality of Alzheimer's disease using the partitioning models	2023	EXPERIMENTAL GERONTOLOGY	Akushevich, I. and Yashkin, A. and Kovtun, M. and Kravchenko, J. and Arbeev, K. and Yashin, A. I.	10.1016/j.exger.2023.112133	excluded	epidemiological	n	n	n	n	Predictions of population incidence of AD rather than the disease itself
rayyan-61476585	Targeted Screening for Alzheimer's Disease Clinical Trials Using Data-Driven Disease Progression Models	2022	FRONTIERS IN ARTIFICIAL INTELLIGENCE	Oxtoby, Neil P. and Shand, Cameron and Cash, David M. and Alexander, Daniel C. and Barkhof, Frederik and Dis, Alzheimers	10.3389/frai.2022.660581	excluded	see notes	n	n	n	n	Model of progression without underlying biology
rayyan-61476586	Incorporating Mitochondrial Gene Expression Changes Within a Testable Mathematical Model for Alzheimer's Disease: Stress Response Modulation Predicts Potential Therapeutic Targets	2022	JOURNAL OF ALZHEIMERS DISEASE	Shelton, Morgan G. and Kerns, Kimberly A. and Castora, Frank J. and Coleman, Randolph A.	10.3233/JAD-220163	excluded	see notes	y	n	n	n	Metabolic network model
rayyan-61476595	Mapping the multicausality of Alzheimer's disease through group model building	2021	GEROSCIENCE	Uleman, Jeroen F. and Melis, Rene J. F. and Quax, Rick and van der Zee, Eddy A. and Thijssen, Dick and Dresler, Martin and van de Rest, Ondine and van der Velpen, Isabelle F. and Adams, Hieab H. H. and Schmand, Ben and de Kok, Inge M. C. M. and de Bresser, Jeroen and Richard, Edo and Verbeek, Marcel and Hoekstra, Alfons G. and Rouwette, Etienne A. J. A. and Olde Rikkert, Marcel G. M.	10.1007/s11357-020-00228-7	excluded	see notes	y	y	n	n	No treatments modeled
rayyan-61476597	Linking Molecular Pathways and Large-Scale Computational Modeling to Assess Candidate Disease Mechanisms and Pharmacodynamics in Alzheimer's Disease	2019	FRONTIERS IN COMPUTATIONAL NEUROSCIENCE	Stefanovski, Leon and Triebkorn, Paul and Spiegler, Andreas and Diaz-Cortes, Margarita-Arimatea and Solodkin, Ana and Jirsa, Viktor and McIntosh, Anthony Randal and Ritter, Petra and Initia, Alzheimers Dis Neuroimaging	10.3389/fncom.2019.00054	excluded	see notes	y	y	n	n	Glutamatergic treatment modeled
rayyan-61476600	Bayesian model reveals latent atrophy factors with dissociable cognitive trajectories in Alzheimer's disease	2016	PROCEEDINGS OF THE NATIONAL ACADEMY OF SCIENCES OF THE UNITED STATES OF AMERICA	Zhang, Xiuming and Mormino, Elizabeth C. and Sun, Nanbo and Sperling, Reisa A. and Sabuncu, Mert R. and Yeo, B. T. Thomas and Initi, Alzheimer's Dis Neuroimaging	10.1073/pnas.1611073113	excluded	see notes	n	n	n	n	Model to identify factors accounting for atrophy patterns and finding associations with cognition
rayyan-61476601	Comparison of RUST and C\# as a Tool for Creation of a Large Agent-Based Simulation for Population Prediction of Patients with Alzheimer's Disease in EU - COMPUTATIONAL COLLECTIVE INTELLIGENCE, ICCCI 2016, PT II	2016	COMPUTATIONAL COLLECTIVE INTELLIGENCE, ICCCI 2016, PT II	Cimler, Richard and Dolezal, Ondrej and Pscheidl, Pavel	10.1007/978-3-319-45246-3\_24	excluded	epidemiological	n	n	n	n	Predictions of population incidence of AD rather than the disease itself
rayyan-61476605	Modeling the prevalence and incidence of Alzheimer's disease and mild cognitive impairment	2002	JOURNAL OF PSYCHIATRIC RESEARCH	Yesavage, JA and O'Hara, R and Kraemer, H and Noda, A and Taylor, JL and Ferris, S and G√©ly-Nargeot, MC and Rosen, A and Friedman, L and Sheikh, J and Derouesn√©, C	10.1016/S0022-3956(02)00020-1	excluded	epidemiological	n	n	n	n	Predictions of population incidence of AD rather than the disease itself
rayyan-144846415	QSP Modeling Shows Pathological Synergism Between Insulin Resistance and Amyloid-Beta Exposure in Upregulating VCAM1 Expression at the BBB Endothelium	2024	CPT Pharmacometrics Syst Pharmacol	Wang Z, Veerareddy V, Tang X, Thompson KJ, Krishnan S, Kalari KR, Kandimalla KK.	10.1002/psp4.13296	excluded	see notes	y	n	n	n	Insulin-related treatmetns modeled
rayyan-144846419	Molecular mechanisms of sulforaphane in Alzheimer's disease: insights from an in-silico study	2024	In Silico Pharmacol	Vu GH, Nguyen HD.	10.1007/s40203-024-00267-4	excluded	bioinformatics	-	-	-	-
rayyan-144846464	Discovery of novel thiosemicarbazone-acridine targeting butyrylcholinesterase with antioxidant, metal complexing and neuroprotector abilities as potential treatment of Alzheimer's disease: In vitro, in vivo, and in silico studies	2025	Eur J Med Chem	Silva Sousa GL, Nadur NF, de Almeida Peixoto Ferreira L, da Silva Hon√≥rio T, Simon A, Cabral LM, M√≥ra Santos ML, Andrade B, de Lima EV, Clarke JR, Castro RN, Ol√≠mpio de Moura R, K√ºmmerle AE.	10.1016/j.ejmech.2024.117030	excluded	wrong study design	-	-	-	-
rayyan-144846481	Natural benzofuran derivatives as promising scaffold for alleviating Alzheimer symptoms: acetylcholinesterase inhibition, structure activity relationship and in silico studies	2024	Nat Prod Res	Selim AAMA, Ibrahim MA.	10.1080/14786419.2024.2431998	excluded	wrong study design	-	-	-	-
rayyan-144846554	Targeting Soluble Amyloid Oligomers in Alzheimer's Disease: A Hypothetical Model Study Comparing Intrathecal Pseudodelivery of mAbs Against Intravenous Administration	2025	Diseases	Menendez-Gonzalez M.	10.3390/diseases13010017	excluded	see notes	n	y	y	n	Hypothetical drug modeled
rayyan-144846583	Revealing excitation-inhibition imbalance in Alzheimer's disease using multiscale neural model inversion of resting-state functional MRI	2025	Commun Med (Lond)	Li G, Hsu LM, Wu Y, Bozoki AC, Shih YI, Yap PT.	10.1038/s43856-025-00736-7	excluded	see notes	n	y	n	n	Model of excitability
rayyan-149408845	Molecular and Mathematical Models in Parkinson's and Alzheimer's Diseases: Optimizing the Timing of Drugs	2024	Chem Methodol	Erdag, E	10.48309/chemm.2024.474669.1820	excluded	see notes	y	n	n	n	Cholinergic and glutamatergic treatments modeled
