# Supplementary material for: Quantitative Systems Pharmacology Models of Anti‐Amyloid Treatments for Alzheimer's Disease: A Systematic Review
Source: CPT Pharmacometrics Syst Pharmacol. 2026 Mar 5;15(3):e70223. doi: 10.1002/psp4.70223 (PMC12962395; doi:10.1002/psp4.70223)
Supplement: Supplementary file 4 — Table S3: Summaries of models excluded during full‐text screening with clinically relevant outputs. [file PSP4-15-e70223-s004.xlsx]

## Sheet: Sheet1
Summaries of models excluded during full-text screening with clinically relevant outputs
Key	Title	Year	Journal	Authors	DOI	QSP 1: systems	QSP 2: clinically relevant	Anti-amyloid	QSP 3: mechanistic	Model type	Treatments	Notes
rayyan-61475906	Personalized modeling of Alzheimer's disease progression estimates neurodegeneration severity from EEG recordings	2024	Alzheimers Dement (Amst)	Amato LG, Vergani AA, Lassi M, Fabbiani C, Mazzeo S, Burali R, Nacmias B, Sorbi S, Mannella R, Grippo A, Bessi V, Mazzoni A.	10.1002/dad2.12526	y	y	n	n	Network	NA	No treatments modeled
rayyan-61475961	A mathematical model of the impact of novel treatments on the A beta burden in the Alzheimer's brain, CSF and plasma	2002	Bull Math Biol	Craft DL, Wein LM, Selkoe DJ.	10.1006/bulm.2002.0304	y	y	y	n	ODE	Hypothetical anti-amyloid	Anti-amyloid treatments are modeled via a change in parameter values, not mechanistically
rayyan-61476051	Multifactorial causal model of brain (dis)organization and therapeutic intervention: Application to Alzheimer's disease	2017	Neuroimage	Iturria-Medina Y, Carbonell FM, Sotero RC, Chouinard-Decorte F, Evans AC and Alzheimer's Disease Neuroimaging Initiative.	10.1016/j.neuroimage.2017.02.058	y	y	y	n	Network	Hypothetical anti-amyloid	Anti-amyloid treatments are modeled via control functions, not mechanistically
rayyan-61476064	Personalized brain models identify neurotransmitter receptor changes in Alzheimer's disease	2022	Brain	Khan AF, Adewale Q, Baumeister TR, Carbonell F, Zilles K, Palomero-Gallagher N, Iturria-Medina Y and Alzheimer‚Äôs Disease Neuroimaging Initiative.	10.1093/brain/awab375	y	y	n	n	Network	NA	No treatments modeled
rayyan-61476117	Development of a quantitative semi-mechanistic model of Alzheimer's disease based on the amyloid/tau/neurodegeneration framework (the Q-ATN model)	2023	Alzheimers Dement	Mazer NA, Hofmann C, Lott D, Gieschke R, Klein G, Boess F, Grimm HP, Kerchner GA, Baudler-Klein M, Smith J, Doody RS and Alzheimer's Disease Neuroimaging Initiative.	10.1002/alz.12877	y	y	y	n	PKPD	Aducanumab; Bapinezumab; Donanemab; Gantenerumab; Lecanemab	Anti-amyloid treatments are modeled by direct link between PK and PD, not mechanistically
rayyan-61476273	Analysis of clinical failure of anti-tau and anti-synuclein antibodies in neurodegeneration using a quantitative systems pharmacology model	2023	SCIENTIFIC REPORTS	Geerts, Hugo and Bergeler, Silke and Walker, Mike and van der Graaf, Piet H. and Courade, Jean-Philippe	10.1038/s41598-023-41382-0	y	y	n	n	QSP	Gosuranemab; Tilavonemab; Semorinemab; Cinpanemab; Prasineuzumab	Anti-tau and anti-syn antibodies modeled
rayyan-61476274	Quantitative Systems Pharmacology Model for Alzheimer Disease Indicates Targeting Sphingolipid Dysregulation as Potential Treatment Option	2018	CPT-PHARMACOMETRICS \& SYSTEMS PHARMACOLOGY	Clausznitzer, Diana and Pichardo-Almarza, Cesar and Relo, Ana Lucia and van Bergeijk, Jeroen and van der Kam, Elizabeth and Laplanche, Loic and Benson, Neil and Nijsen, Marjoleen	10.1002/psp4.12351	y	y	y	n	QSP	BACEI; S1PR5	BACE inhibitor modeled for validation (as well as other non-amyloid targeting)
rayyan-61476278	Simulating the Effects of Common Comedications and Genotypes on Alzheimer's Cognitive Trajectory Using a Quantitative Systems Pharmacology Approach	2020	JOURNAL OF ALZHEIMERS DISEASE	Geerts, Hugo and Spiros, Athan	10.3233/JAD-200688	y	y	n	n	QSP	Donepezil; Galantamine; Benzodiazepine	Cholinergic treatments modeled
rayyan-61476283	PBPK-PD modeling for the preclinical development and clinical translation of tau antibodies for Alzheimer's disease	2022	FRONTIERS IN PHARMACOLOGY	Bloomingdale, Peter and Bumbaca-Yadav, Daniela and Sugam, Jonathan and Grauer, Steve and Smith, Brad and Antonenko, Svetlana and Judo, Michael and Azadi, Glareh and Yee, Ka Lai	10.3389/fphar.2022.867457	y	y	n	n	PKPD	Hypothetical anti-tau	Anti-tau antibodies modeled
rayyan-61476285	In silico exploration of amyloid-related imaging abnormalities in the gantenerumab open-label extension trials using a semi-mechanistic model	2022	ALZHEIMERS \& DEMENTIA-TRANSLATIONAL RESEARCH \& CLINICAL INTERVENTIONS	Aldea, Roxana and Grimm, Hans Peter and Gieschke, Ronald and Hofmann, Carsten and Lott, Dominik and Bullain, Szofia and Delmar, Paul and Klein, Gregory and Lyons, Marco and Piazza, Fabrizio and Carare, Roxana O. and Mazer, Norman A.	10.1002/trc2.12306	y	y	y	n	PKPD	Gantenerumab	Anti-amyloid treatment is modeled by direct link between PK and PD, not mechanistically
rayyan-61476321	Whole-brain modeling of the differential influences of amyloid-beta and tau in Alzheimer's disease	2023	ALZHEIMERS RESEARCH \& THERAPY	Patow, Gustavo and Stefanovski, Leon and Ritter, Petra and Deco, Gustavo and Kobeleva, Xenia and Ini, Alzheimers Dis Neuroimaging	10.1186/s13195-023-01349-9	y	y	n	n	Network	NA	No treatments modeled
rayyan-61476341	Pharmacokinetic-pharmacodynamic modeling of rivastigmine, a cholinesterase inhibitor, in patients with Alzheimer's disease	2001	JOURNAL OF CLINICAL PHARMACOLOGY	Gobburu, JVS and Tammara, V and Lesko, L and Jhee, SS and Sramek, JJ and Cutler, NR and Yuan, RH	10.1177/00912700122012689	y	y	n	n	PKPD	Rivastigmine	Cholinergic treatments modeled
rayyan-61476350	Optimal anti-amyloid-beta therapy for Alzheimer's disease via a personalized mathematical model	2022	PLOS COMPUTATIONAL BIOLOGY	Hao, Wenrui and Lenhart, Suzanne and Petrella, Jeffrey R.	10.1371/journal.pcbi.1010481	y	y	y	n	ODE	Aducanumab; Donanemab	Anti-amyloid treatment is modeled via a control function, not mechanistically
rayyan-61476362	Application of clinical trial simulation to compare proof-of-concept study designs for drugs with a slow onset of effect; an example in Alzheimer's disease	2006	PHARMACEUTICAL RESEARCH	Lockwood, Peter and Ewy, Wayne and Hermann, David and Holford, Nick	10.1007/s11095-006-9048-8	y	y	n	n	PKPD	Hypothetical cholinergic using information from CI-1017 and Tacrine	Hypothetical drugs modeled
rayyan-61476365	Quantitative Pharmacology Approach in Alzheimer's Disease: Efficacy Modeling of Early Clinical Data to Predict Clinical Outcome of Tesofensine	2010	AAPS JOURNAL	Lehr, Thorsten and Staab, Alexander and Trommeshauser, Dirk and Schaefer, Hans Guenter and Kloft, Charlotte	10.1208/s12248-009-9164-6	y	y	n	n	QSP	Tesofensine	Tesofensine modeled
rayyan-61476375	Simulations of symptomatic treatments for Alzheimer's disease: computational analysis of pathology and mechanisms of drug action	2012	ALZHEIMERS RESEARCH \& THERAPY	Roberts, Patrick D. and Spiros, Athan and Geerts, Hugo	10.1186/alzrt153	y	y	n	n	QSP	Rivastigmine; Galantamine; Donepezil; Memantine; SB742457	Cholinergic, serotonergic, and glutamatergic treatments modeled
rayyan-61476389	Donanemab exposure and efficacy relationship using modeling in Alzheimer's disease	2023	ALZHEIMERS \& DEMENTIA-TRANSLATIONAL RESEARCH \& CLINICAL INTERVENTIONS	Gueorguieva, Ivelina and Willis, Brian A. and Chua, Laiyi and Chow, Kay and Ernest II, C. Steven and Wang, Jian and Shcherbinin, Sergey and Sims, John R. and Chigutsa, Emmanuel	10.1002/trc2.12404	y	y	y	n	PKPD	Donanemab	Anti-amyloid treatment is modeled by direct link between PK and PD, not mechanistically
rayyan-61476413	Imaging Œ≤-amyloid fibrils in Alzheimer's disease:: a critical analysis through simulation of amyloid fibril polymerization	2005	NUCLEAR MEDICINE AND BIOLOGY	Shoghi-Jadid, K and Barrio, JR and Kepe, V and Wu, HM and Small, GW and Phelps, ME and Huang, SC	10.1016/j.nucmedbio.2005.02.003	y	y	n	y	ODE	Hypothetical amyloid PET probes	Simulation of four hypothetical PET probes
rayyan-61476442	METHODOLOGIC ASPECTS OF A POPULATION PHARMACODYNAMIC MODEL FOR COGNITIVE EFFECTS IN ALZHEIMER PATIENTS TREATED WITH TACRINE	1992	PROCEEDINGS OF THE NATIONAL ACADEMY OF SCIENCES OF THE UNITED STATES OF AMERICA	HOLFORD, NHG and PEACE, KE	10.1073/pnas.89.23.11466	y	y	n	n	PKPD	Tacrine	Cholinergic treatments modeled
rayyan-61476454	Stochastic formal model of PI3K/mTOR pathway in Alzheimer's disease for drug repurposing: An evaluation of rapamycin, LY294002, and NVP-BEZ235	2024	SCIENCE OF COMPUTER PROGRAMMING	Fernandes, Herbert Rausch and Gomes, Giovanni Freitas and de Oliveira, Antonio Carlos Pinheiro and Campos, Sergio Vale Aguiar	10.1016/j.scico.2023.103028	y	y	n	n	Stochastic	Rapamycin; LY294002; NVP-BEZ235	PI3K/mTOR treatments modeled
rayyan-61476490	A mathematical model on AŒ≤ blood-brain transport: Simulations of plaques' formation in Alzheimer's disease	2023	MEDICAL HYPOTHESES	Ficiara, Eleonora and Stura, Ilaria and Guiot, Caterina and Venturino, Ezio	10.1016/j.mehy.2023.111194	y	y	y	n	ODE	Targetting amyloid transport	Hypothetical drugs modeled
rayyan-61476499	A computational model of Alzheimer's disease at the nano, micro, and macroscales	2024	FRONTIERS IN NEUROINFORMATICS	Chamberland, Eleonore and Moravveji, Seyedadel and Doyon, Nicolas and Duchesne, Simon	10.3389/fninf.2024.1348113	y	y	n	n	ODE	NA	No treatments modeled
rayyan-61476502	Personalized whole-brain neural mass models reveal combined AŒ≤ and tau hyperexcitable influences in Alzheimer's disease	2024	COMMUNICATIONS BIOLOGY	Sanchez-Rodriguez, Lazaro M. and Bezgin, Gleb and Carbonell, Felix and Therriault, Joseph and Fernandez-Arias, Jaime and Servaes, Stijn and Rahmouni, Nesrine and Tissot, Cecile and Stevenson, Jenna and Karikari, Thomas K. and Ashton, Nicholas J. and Benedet, Andrea L. and Zetterberg, Henrik and Blennow, Kaj and Triana-Baltzer, Gallen and Kolb, Hartmuth C. and Rosa-Neto, Pedro and Iturria-Medina, …	10.1038/s42003-024-06217-2	y	y	n	n	Network	NA	No treatments modeled
rayyan-61476536	Mathematical model on Alzheimer's disease	2016	BMC SYSTEMS BIOLOGY	Hao, Wenrui and Friedman, Avner	10.1186/s12918-016-0348-2	y	y	y	n	PDE	TNF-alpha inhibitor; TGF-beta; aducanumab; MCP-1	Anti-amyloid treatment is modeled via a change in parameter value, not mechanistically
rayyan-61476549	Generating PET scan patterns in Alzheimer's by a mathematical model	2024	PLOS ONE	Lee, Chaeyoung and Friedman, Avner	10.1371/journal.pone.0299637	y	y	y	n	ODE	Hypothetical anti-tau and anti-amyloid	Hypothetical drug modeled
rayyan-61476551	From reaction kinetics to dementia: A simple dimer model of Alzheimer's disease etiology	2021	PLOS COMPUTATIONAL BIOLOGY	Lindstrom, Michael R. and Chavez, Manuel B. and Gross-Sable, Elijah A. and Hayden, Eric Y. and Teplow, David B.	10.1371/journal.pcbi.1009114	y	y	n	n	ODE	NA	No treatments modeled
rayyan-61476564	Personalized Computational Causal Modeling of the Alzheimer Disease Biomarker Cascade	2024	JPAD-JOURNAL OF PREVENTION OF ALZHEIMERS DISEASE	Petrella, Jeffrey R. and Jiang, J. and Sreeram, K. and Dalziel, S. and Doraiswamy, P. M. and Hao, W. and Init, Alzheimers Dis Neuroimaging	10.14283/jpad.2023.134	y	y	n	n	ODE	NA	No treatments modeled
rayyan-61476565	Investigating Interventions in Alzheimer's Disease with Computer Simulation Models	2013	PLOS ONE	Proctor, Carole J. and Boche, Delphine and Gray, Douglas A. and Nicoll, James A. R.	10.1371/journal.pone.0073631	y	y	y	n	Stochastic	Hypothetical anti-amyloid	Hypothetical treatment modeled
rayyan-61476572	Computational Causal Modeling of the Dynamic Biomarker Cascade in Alzheimer's Disease	2019	COMPUTATIONAL AND MATHEMATICAL METHODS IN MEDICINE	Petrella, Jeffrey R. and Hao, Wenrui and Rao, Adithi and Doraiswamy, P. Murali	10.1155/2019/6216530	y	y	y	n	ODE	Hypothetical anti-amyloid	Hypothetical drug modeled
rayyan-61476573	Altering neuronal excitability to preserve network connectivity in a computational model of Alzheimer's disease	2017	PLOS COMPUTATIONAL BIOLOGY	de Haan, Willem and van Straaten, Elisabeth C. W. and Gouw, Alida A. and Stam, Cornelis J.	10.1371/journal.pcbi.1005707	y	y	n	n	Network	NA	Network model of excitability
rayyan-61476575	Research on the pathogenesis of Alzheimer's disease based on thalamocortical computational model	2024	FRONTIERS IN NEUROLOGY	Gang, Yijin and Li, Tao and Xu, Xianjing and Zheng, Qi and Wang, Weiping	10.3389/fneur.2024.1353305	y	y	n	n	ODE	NA	Model of excitability
rayyan-61476595	Mapping the multicausality of Alzheimer's disease through group model building	2021	GEROSCIENCE	Uleman, Jeroen F. and Melis, Rene J. F. and Quax, Rick and van der Zee, Eddy A. and Thijssen, Dick and Dresler, Martin and van de Rest, Ondine and van der Velpen, Isabelle F. and Adams, Hieab H. H. and Schmand, Ben and de Kok, Inge M. C. M. and de Bresser, Jeroen and Richard, Edo and Verbeek, Marcel and Hoekstra, Alfons G. and Rouwette, Etienne A. J. A. and Olde Rikkert, Marcel G. M.	10.1007/s11357-020-00228-7	y	y	n	n	CLD	NA	No treatments modeled
rayyan-61476597	Linking Molecular Pathways and Large-Scale Computational Modeling to Assess Candidate Disease Mechanisms and Pharmacodynamics in Alzheimer's Disease	2019	FRONTIERS IN COMPUTATIONAL NEUROSCIENCE	Stefanovski, Leon and Triebkorn, Paul and Spiegler, Andreas and Diaz-Cortes, Margarita-Arimatea and Solodkin, Ana and Jirsa, Viktor and McIntosh, Anthony Randal and Ritter, Petra and Initia, Alzheimers Dis Neuroimaging	10.3389/fncom.2019.00054	y	y	n	n	Network	Memantine	Glutamatergic treatment modeled
rayyan-61476545	Disease Modeling and Model-Based Meta-Analyses to Define a New Direction for a Phase III Program of Gantenerumab in Alzheimer's Disease	2022	CLINICAL PHARMACOLOGY \& THERAPEUTICS	Retout, Sylvie and Gieschke, Ronald and Serafin, Daniel and Weber, Cornelia and Frey, Nicolas and Hofmann, Carsten	10.1002/cpt.2535	y	y	y	n	PKPD	Gantenerumab	Anti-amyloid treatment is modeled by direct link between PK and PD, not mechanistically
rayyan-61476279	Learning from amyloid trials in Alzheimer's disease. A virtual patient analysis using a quantitative systems pharmacology approach	2020	ALZHEIMERS \& DEMENTIA	Geerts, Hugo and Spiros, Athan	10.1002/alz.12082	y	y	y	n	QSP	Aducanumab	Anti-amyloid treatment is modeled via scaling, not mechanistically
rayyan-61476282	Impact of amyloid-beta changes on cognitive outcomes in Alzheimer's disease: analysis of clinical trials using a quantitative systems pharmacology model	2018	ALZHEIMERS RESEARCH \& THERAPY	Geerts, Hugo and Spiros, Athan and Roberts, Patrick	10.1186/s13195-018-0343-5	y	y	y	n	QSP	Solanezumab	Anti-amyloid treatment is modeled via scaling, not mechanistically
