# Supplementary material for: Quantitative Systems Pharmacology Models of Anti‐Amyloid Treatments for Alzheimer's Disease: A Systematic Review
Source: CPT Pharmacometrics Syst Pharmacol. 2026 Mar 5;15(3):e70223. doi: 10.1002/psp4.70223 (PMC12962395; doi:10.1002/psp4.70223)
Supplement: Supplementary file 5 — Table S4: Data extracted from the seven included studies. [file PSP4-15-e70223-s002.xlsx]

## Sheet: Table S4
Data extracted from the seven included studies
Number	Title	Author	Publication Year	Amyloid representation	If explicit:	If aggregation:	Tau?	Neurodegeneration?	Immune cells?	Compartmental model?	If yes:	If other, provide details:	Model population	Model identifiability?	Model fitting protocol?	If provided, note method:	Parameters listed?	Data type used for fitting	Notes on data:	Initial conditions?	Model solver?	If provided, note solver:	Model validation?	If yes, note data used:	Sensitivity analysis?	Notes on sensitivity analysis	Code provided?	Outcome	If implicit/other:	Time scale	Treatments	Predicted treatment effects	DOI
1	A combined physiologically-based pharmacokinetic and quantitative systems pharmacology model for modeling amyloid aggregation in Alzheimer's disease	Geerts, Hugo; Walker, Mike; Rose, Rachel; Bergeler, Silke; van Der Graaf, Piet H.; Schuck, Edgar; Koyama, Akihiko; Yasuda, Sanae; Hussein, Ziad; Reyderman, Larisa; Swanson, Chad; Cabal, Antonio	2023	explicit	multiple aggregates, multiple subtypes	secondary nucleation	No	No	Yes	Yes	CSF, Other, Plasma, brain, peripheral	Additionally included blood brain barrier (BBB), blood CSF barrier (BCSFB), lymph, and broke CSF into 4 sub-compartments (LV, TFV, CM, SAS)	APOEe4, MCI, early, mild, moderate, prodromal	No	No		Yes	clinical trial		No	No		No		No		No	explicit amyloid, implicit amyloid	CSF Aβ conc, amyloid PET SUVr	20-100y	aducanumab, bapinezumab, crenezumab, gantenerumab, lecanemab, solanezumab	Simulations of previous clinical trials. Tests ‘rebound’ trends with 18 month treatment followed by stopping treatment	10.1002/psp4.12912
2	Mechanistic Modeling of Soluble Aβ Dynamics and Target Engagement in the Brain by Anti-Aβ mAbs in Alzheimer's Disease	Ferl, Gregory Z.; Fuji, Reina N.; Atwal, Jasvinder K.; Sun, Tony; Ramanujan, Saroja; Quartino, Angelica L.	2020	explicit	multiple aggregates, multiple subtypes	linear	No	No	No	Yes	CSF, Plasma, brain		mild, moderate	No	No		Yes	clinical trial		Yes	No		No		No		No	explicit amyloid	CSF Aβ conc, plasma Aβ conc	120 days (solanezumab); 500 days (crenezumab)	crenezumab, solanezumab	Compare different doses and run simulations after hypothetical increase in brain penetration. Show plaque can be an unhelpful sink for antibodies if oligomers are the main target.	10.2174/1567205017666200302122307
3	Passive Immunotherapies Targeting Amyloid-β in Alzheimer’s Disease: A Quantitative Systems Pharmacology Perspective	Markovic, M.; Milosevic, J.; Wang, W.; Cao, Y.	2024	explicit	multiple aggregates	non-linear	No	No	No	Yes	Other, brain	Plasma and peripheral compartments for PK sub-model only	early, mild, moderate, prodromal	No	No		Yes	clinical trial, in vivo human	baseline SUVr change from Insel et al 2021	Yes	No		No		No		No	implicit amyloid	amyloid PET SUVr	50 y progression	aducanumab, bapinezumab, crenezumab, gantenerumab, lecanemab, solanezumab	Compared different doses, intervention times, and brain penetration. Within context of investigating peripheral sink hypothesis.	10.1124/molpharm.123.000726
4	Quantitative systems pharmacology model for Alzheimer's disease to predict the effect of aducanumab on brain amyloid	Lin, Lin; Hua, Fei; Salinas, Cristian; Young, Carissa; Bussiere, Thierry; Apgar, Joshua F.; Burke, John M.; Muralidharan, Kumar Kandadi; Rajagovindan, Rajasimhan; Nestorov, Ivan	2022	explicit	combined subtypes, multiple aggregates	linear	No	No	No	Yes	CSF, Plasma, brain, peripheral		mild, moderate, prodromal	No	No	“calibrated to simultaneously capture all of the data”	Yes	clinical trial, in vivo human	SAD and MAD Phase Ib (aducanumab); CSF SILK; steady states	Yes	No		Yes	plasma PK and SUVr; MAD LTE (aducanumab)	Yes	Local	No	implicit amyloid	amyloid PET SUVr	up to 10 y treatment	aducanumab	Compare doses and dosing regimens. Simulate for higher endogenous plaque clearance rate.	10.1002/psp4.12759
5	Quantitative systems pharmacology model of the amyloid pathway in Alzheimer's disease: Insights into the therapeutic mechanisms of clinical candidates	Ramakrishnan, Vidya; Friedrich, Christina; Witt, Colleen; Sheehan, Robert; Pryor, Meghan; Atwal, Jasvinder K.; Wildsmith, Kristin; Kudrycki, Katherine; Lee, Seung-Hye; Mazer, Norman; Hofmann, Carsten; Fuji, Reina N.; Jin, Jin Y.; Ramanujan, Saroja; Dolton, Michael; Quartino, Angelica	2023	explicit	combined subtypes, multiple aggregates, multiple subtypes	linear	No	No	Yes	Yes	CSF, Plasma, brain		AD, APOEe4, MCI	No	No	simultaneous across all drugs; drug parameters only differed between	Yes	clinical trial	Phase III (crenezumab); Phase I (aducanumab)	No	No		Yes	Phase III (aducanumab) - titration data different from calibration; Phase III (gantenerumab); non-APOEe4	No		No	explicit amyloid, implicit amyloid	CSF Aβ conc, amyloid PET SUVr	up to 18 month treatment	aducanumab, crenezumab, gantenerumab, solanezumab		10.1002/psp4.12876
6	Quantitative systems pharmacology-based exploration of relevant anti-amyloid therapy challenges in clinical practice	Geerts, H.; Bergeler, S.; Walker, M.; Rose, R.; van der Graaf, P.	2024	explicit	multiple aggregates, multiple subtypes	secondary nucleation	No	No	Yes	Yes	CSF, Other, Plasma, brain, peripheral	Additionally included blood brain barrier (BBB), blood CSF barrier (BCSFB), lymph, and broke CSF into 4 sub-compartments (LV, TFV, CM, SAS)	APOEe4, DS, MCI, early, mild, moderate, prodromal	No	No		Yes			No	No		Yes	Phase III (donanemab); Phase III (gantenerumab)	No		No	explicit amyloid, implicit amyloid	CSF Aβ conc, amyloid PET CL, plasma Aβ ratio	up to 10 y treatment	aducanumab, donanemab, gantenerumab, lecanemab	Maintenance dosing by changing dose frequency and ran virtual clinical trials. Compared results with simulated DS population. Dose titration regimens for resuming treatment after pause due to ARIA-E	10.1002/trc2.12474
7	Systematic in silico analysis of clinically tested drugs for reducing amyloid-beta plaque accumulation in Alzheimer's disease	Madrasi, Kumpal; Das, Raibatak; Mohmmadabdul, Hafiz; Lin, Lin; Hyman, Bradley T.; Lauffenburger, Douglas A.; Albers, Mark W.; Rissman, Robert A.; Burke, John M.; Apgar, Joshua F.; Wille, Lucia; Gruenbaum, Lore; Hua, Fei	2021	explicit	combined subtypes, multiple aggregates	linear	No	No	No	Yes	CSF, Plasma, brain, peripheral		mild, moderate, prodromal	No	No	iterative; Aβ parameters to SILK and steady state, PD parameters to clinical data	Yes	clinical trial, in vivo human	CSF SILK; steady states	Yes	No		No		Yes	Suggestion of analysis only, no methodological details.	No	explicit amyloid, implicit amyloid	CSF Aβ conc, amyloid PET SUVr, plasma Aβ conc	18 month treatment	BACEI, GSI, aducanumab, bapinezumab, crenezumab, solanezumab	Comparison of different drugs under same dosing regimen. Simulated hypothetical antibodies with affinity to one species only.	10.1002/alz.12312
Definitions:
multiple aggregates		different sized amyloid aggregates
multiple subtypes		different amyloid isoforms (e.g. Abeta42, Abeta40 etc.)
combined subtypes		combined pool of amyloid isoforms
CSF		cerebrospinal fluid
LV		lateral ventricles
TFV		third fourth ventricle
CM		cisterna magna
SAS		sub-arachnoid space
PK		pharmacokinetic
APOE		apolipoprotein E
MCI		mild cognitive impairment
AD		Alzheimer's disease
DS		Down's Syndrome
SUVr		standard uptake volume ratio
SAD		single ascending dose
MAD		multiple ascending dose
SILK		stable isotope labelling kinetics
LTE		long-term extention
PET		positron emission tomography
CL		centiloid
ARIA-E		amyloid related image abnormalities
