# Supplementary material for: Quantitative Systems Pharmacology Models of Anti‐Amyloid Treatments for Alzheimer's Disease: A Systematic Review
Source: CPT Pharmacometrics Syst Pharmacol. 2026 Mar 5;15(3):e70223. doi: 10.1002/psp4.70223 (PMC12962395; doi:10.1002/psp4.70223)
Supplement: Supplementary file 6 — Table S5: Model quality scores. [file PSP4-15-e70223-s007.xlsx]

## Sheet: Sheet1
Model Quality Scores
Paper	Model 1	Model 2	Model 3	Model 4	Model 5	Model 6	Model 7
Statement of rationale for the chosen modelling framework	Yes	Yes	Yes	Yes	Yes	Yes	Yes
Model schematic provided	Yes	Yes	Yes	Yes	Yes	Yes	Yes
Statement of the mathematical equations	Yes	Yes	Yes	Yes	Yes	Yes	Yes
Explanation of all variables with reference to the biology	Yes	Yes	Yes	No	No	Yes	No
Initial conditions (and any boundary conditions) stated	No	Yes	Yes	Yes	No	No	Yes
Software name and version stated	No	No	No	Yes	Yes	No	No
Algorithm used to solve the equations stated, alongside parameters of that algorithm	No	No	No	No	No	No	No
Statement of simplifications and assumptions	Yes	Yes	Yes	No	Yes	Yes	Yes
Details of parameter fitting	No	No	No	No	No	No	No
Parameter values, units, and source provided	Yes	Yes	Yes	Yes	Yes	Yes	Yes
Structural identifiability analysis for fitted parameters	No	No	No	No	No	No	No
Sensitivity analysis	No	No	No	Yes	No	No	No
Steady states found	No	Yes	No	No	No	No	No
Model validation conducted with all data cited	No	No	No	Yes	Yes	Yes	No
Provision of code	No	No	No	No	No	No	No
Score (/15)	6	8	7	8	7	7	6
Models were scored over 15 metrics according to whether they fulfilled the criteria drawn from Cucurull-Sanchez et al. * (2019) or not.
* L. Cucurull-Sanchez, M. J. Chappell, V. Chelliah, et al. Best Practices to Maximize the Use and Reuse of Quantitative and Systems Pharmacology Models: Recommendations From the United Kingdom Quantitative and Systems Pharmacology Network. CPT: Pharmacometrics & Systems Pharmacology. 8,259–272 (2019).
