# Supplementary material for: Quantitative Systems Pharmacology Models of Anti‐Amyloid Treatments for Alzheimer's Disease: A Systematic Review
Source: CPT Pharmacometrics Syst Pharmacol. 2026 Mar 5;15(3):e70223. doi: 10.1002/psp4.70223 (PMC12962395; doi:10.1002/psp4.70223)
Supplement: Supplementary file 7 — Table S6: Comparison of antibody affinities to different amyloid species used in modeling. [file PSP4-15-e70223-s001.xlsx]

## Sheet: Sheet1
Comparison of antibody affinities* to different amyloid species used in modelling
	[1]/[6]	[2]	[3]	[4]	[5]	[7]	[1]/[6]	[2]	[3]	[4]	[5]	[7]	[1]/[6]	[2]	[3]	[4]	[5]	[7]	[1]/[6]	[2]	[3]	[4]	[5]	[7]	[1]/[6]	[2]	[3]	[4]	[5]	[7]	[1]/[6]	[2]	[3]	[4]	[5]	[7]	[1]/[6]	[2]	[3]	[4]	[5]	[7]
Species	Solanezumab						Bapinezumab						Crenezumanb						Gantenerumab						Aducanumab						Lecanemab						Donanemab
Monomer	0.6	0.08	0.6		0.01	1.8	6.97		6.97			4	7.16	8 (42); 9.8 (40)	4		4	24	1270		1300		17		7350		7300	1000	1000	8000	2290		2300				50
Oligomer	20000		20000		0	4	6.97		6.97			1.5	0.72	0.5	0.5		0.5	6	30.7		1.2		1.2		2.23		2.23	20	0.1	4	67.3		67.3				50
Protofibril	20000		20000				0.09		0.09				14.4		14.4				2.51		2.5				1.5		0.79				0.16		0.16				50
Fibril			20000						0.2						20000						0.69						3.3						1.8
Plaque	20000		20000		0		0.2		0.2			1.5	20000		20000		50	6	0.69		0.69		0.6		2.5		3.3	20	0.1	4	1.79		1.8				0.14
*Affinities all given as KD values in units nM
